# Supplementary material for: Baseline antibody profiles predict toxicity in melanoma patients treated with immune checkpoint inhibitors
Source: J Transl Med. 2018 Apr 2;16:82. doi: 10.1186/s12967-018-1452-4 (PMC5880088; doi:10.1186/s12967-018-1452-4)
Supplement: Supplementary file 4 — Additional file 4: Table S3. Sample details. Severity and site of toxicity (gastrointestinal (GI), endocrine, skin and/or other) and treatment termination status for baseline sera samples from anti-CTLA-4 (n = 39), anti-PD-1 (n = 28), and combination (n = 11) melanoma patients. Two anti-CTLA-4 patients were sampled twice (11-311, in 2011 and 2013; and 12-071, in 2012 and 2013), and one anti-PD-1 patient was sampled twice (13-185, in 2015 and 2016). [file 12967_2018_1452_MOESM4_ESM.xlsx]

## Sheet: Anti-CTLA-4 samples
Anti-CTLA-4 samples (n=39)
Sample ID	Treatment	Date pre-treatment draw	Date post-treatment draw	Number of treatment cycles	Treatment duration (days)	Toxicity	Treatment termination?	GI Toxicity	Endocrine Toxicity	Skin Toxicity	Other Toxicity
08-027	Ipilimumab	2013-08-06	2013-10-23	1	11	none	No	No	No	No	No
09-035	Ipilimumab	2012-08-08	2012-12-12	4	64	severe	No	Severe - Hepatoxicity	No	Mild	No
09-213	Ipilimumab	2012-05-16	2012-11-14	4	67	severe	No	Severe - Hepatoxicity	No	No	Mild
10-070	Ipilimumab	2012-01-23	2012-10-10	4	64	mild	No	No	No	No	Mild
10-248	Ipilimumab	2013-01-08	2013-11-25	4	65	none	No	No	No	No	No
10-262	Ipilimumab	2012-03-19	2012-05-21	4	72	mild	No	No	No	Mild	No
11-018	Ipilimumab	2011-11-07	2012-02-02	2	37	severe	No	No	No	No	Severe - Renal, Mild - Nervous system
11-022	Ipilimumab	2012-10-15	2012-12-03	3	43	severe	Yes	No	No	Mild	Severe - Nervous system
11-070	Ipilimumab	2011-06-30	2012-01-30	4	67	mild	No	Mild - Diarrhea	Mild - Pituitary, adrenal insufficiency	No	No
11-073	Ipilimumab	2012-03-27	2012-09-12	4	64	mild	No	No	No	No	Mild
11-086-IPI	Ipilimumab	2012-03-07	2012-11-14	4	64	mild	No	Mild - Nausea	No	No	No
11-105	Ipilimumab	2012-07-31	2013-07-31	4	74	mild	No	Mild - Diarrhea	No	No	No
11-125	Ipilimumab	2012-01-30	2012-03-27	4	64	mild	No	No	No	No	Mild
11-139	Ipilimumab	2012-01-31	2012-08-29	4	66	mild	No	No	No	Mild	No
11-175	Ipilimumab	2012-10-16	2012-12-03	4	64	severe	Yes	Severe - Colitis	No	No	No
11-177	Ipilimumab	2013-11-11	2014-03-05	4	78	mild	No	No	No	Mild	No
11-246-IPI	Ipilimumab	2015-01-15	2015-07-16	4	64	mild	No	Mild - Diarrhea	No	No	No
11-274	Ipilimumab	2011-11-14	2011-12-27	4	64	none	No	No	No	No	No
11-306	Ipilimumab	2011-12-22	2012-02-23	4	64	none	No	No	No	No	No
11-311-2011	Ipilimumab	2011-11-14	2011-12-27	4	64	none	No	No	No	No	No
11-311-2013	Ipilimumab	2013-03-12	2013-08-27	4	64	mild	No	Mild - Diarrhea	No	No	No
12-019-IPI	Ipilimumab	2013-11-12	2014-03-17	4	273	mild	No	Mild - Nausea	Mild - Thyroid activity decreased	No	No
12-071-2012	Ipilimumab	2012-08-13	2012-10-15	4	64	mild	No	No	No	Mild	No
12-071-2013	Ipilimumab	2013-02-26	2013-06-18	4	64	mild	No	No	No	Mild	No
12-074	Ipilimumab	2012-09-18	2012-10-16	1	43	mild	No	No	Mild - Thyroid activity decreased	Mild - Pruritis, rash	No
12-109	Ipilimumab	2013-04-10	2013-06-25	2	43	mild	No	Mild - Nausea	No	No	No
12-114	Ipilimumab	2012-10-23	2013-01-02	4	64	mild	No	No	No	No	No
12-170	Ipilimumab	2012-12-05	2013-02-19	4	66	severe	No	Severe - Diarrhea	No	Mild	No
12-185	Ipilimumab	2012-10-03	2012-12-19	4	64	severe	Yes	Severe - Pancreatitis, Diarrhea	No	Severe - Rash	No
12-210	Ipilimumab	2013-04-03	2014-11-03	4	64	none	No	No	No	No	No
13-045-IPI	Ipilimumab	2014-06-23	2015-03-03	4	92	mild	No	Mild - Diarrhea	No	Mild	No
13-054	Ipilimumab	2013-03-19	2013-08-13	4	100	mild	No	Mild - Diarrhea	No	Mild	No
13-109	Ipilimumab	2015-03-31	2015-05-19	4	88	none	No	No	No	No	No
13-153	Ipilimumab	2013-07-18	2013-08-07	2	50	none	No	No	No	No	No
13-162-IPI	Ipilimumab	2014-03-19	2014-06-04	3	84	mild	No	No	No	Mild	No
13-215-IPI	Ipilimumab	2015-09-04	2015-11-25	4	72	mild	No	Mild - Hepatoxicity	No	Mild	No
13-219-IPI	Ipilimumab	2015-03-10	2015-05-12	3	66	mild	No	Mild - Constipation	Mild - Hypothyroid, adrenal insufficiency	Mild - Pruritis, rash	Mild
14-044	Ipilimumab	2015-03-03	2015-05-27	1	43	severe	Yes	Severe - Hepatoxicity	No	No	No
15-393	Ipilimumab	2015-12-15	2016-03-14	4	64	severe	No	No	Mild - Hypothyroid, adrenal insufficiency	No	Severe - Meningitis

## Sheet: Anti-PD-1 samples
Anti-PD-1 samples (n=28)
Sample ID	Treatment	Date pre-treatment draw	Number of treatment cycles	Treatment duration (days)	Toxicity	Treatment termination?	GI Toxicity	Endocrine Toxicity	Skin Toxicity	Other Toxicity
03-068	Pembrolizumab	2014-03-19	8	158	Mild	No	No	Mild - Hypothyroid	Mild - Rash	Mild
08-235	Pembrolizumab	2013-07-15	3	44	Severe	Yes	Mild - Diarrhea	No	Mild	Severe - Neuropathy in airway/glottis
09-110	Pembrolizumab	2014-03-18	2	43	Mild	No	Mild - Constipation	No	Mild	Mild
11-086-PD1	Pembrolizumab	2013-10-03	1	22	None	No	No	No	No	No
11-211	Nivolumab	2016-08-15	4	43	Mild	No	Mild - Diarrhea	No	No	No
12-019-PD1	Pembrolizumab	2014-04-29	3	43	None	No	No	No	No	No
12-273	Pembrolizumab	2013-09-03	4	64	Mild	No	No	No	No	Mild
13-045-PD1	Pembrolizumab	2014-06-23	7	148	Mild	No	No	No	Mild	Mild
13-099	Pembrolizumab	2015-02-25	28	637	None	No	No	No	No	No
13-133	Pembrolizumab	2013-07-31	6	133	Severe	No	Mild - Nausea, Diarrhea	No	Mild	Severe - Nervous - reduced vision/hearing
13-162-PD1	Pembrolizumab	2014-06-04	12	232	Mild	No	No	No	Mild	Mild
13-185-2015	Pembrolizumab	2015-07-28	1	16	Severe	No	Mild - Diarrhea	No	No	Severe - Fatigue, xerostomia, elevated WBC
13-185-2016	Nivolumab	2016-01-05	6	77	Severe	Yes	No	No	Mild	Severe - Bilateral hand edema, joint pain
13-190	Pembrolizumab	2013-08-05	6	106	Severe	No	Mild - Constipation	No	No	Severe - Nervous - neuropathy
13-215-PD1	Pembrolizumab	2015-06-16	4	64	Mild	No	No	No	Mild	No
13-219-PD1	Pembrolizumab	2014-06-24	8	153	Mild	No	Mild - Constipation	Mild - Hypothyroid	Mild - Rash	Mild
14-003	Pembrolizumab	2014-05-20	5	105	None	No	No	No	No	No
14-011	Nivolumab	2014-05-21	29	421	Severe	No	Mild - GI cramping	Mild - Hypothyroid	Severe - Pruritis	Mild
14-013	Pembrolizumab	2014-04-01	23	506	Severe	No	Severe - Cholangitis, Diarrhea, nausea, increased LFT and amylase/lipase	Mild - Hypothyroid, dry mouth	Mild - Hives, rash, pruritis	Mild
14-053	Nivolumab	2014-04-16	38	576	Mild	No	No	Mild - Polydipsia, polyuria	Mild - Pruritis, rash	Mild
14-323	Pembrolizumab	2014-12-22	8	183	Mild	No	No	Mild - Hypothyroid	No	No
15-065	Pembrolizumab	2016-05-27	1	1	Severe	No	Severe - Pancreatitis, nausea, diarrhea, epigastric pain, duodenitis, jejunitis, colitis	Mild - Hypothyroid	Mild - Vitiligo	Mild
15-247	Pembrolizumab	2015-11-05	17	351	Mild	No	Mild - LFT elevation	Mild - Hypothyroid	Mild - Vitiligo, acniform	Mild
15-357	Pembrolizumab	2016-01-08	22	463	Mild	No	No	Mild - Hypothyroid	Mild - Rash	No
16-072	Nivolumab	2016-11-07	4	64	Mild	No	No	Mild - Hypothyroid	No	No
16-120	Pembrolizumab	2016-08-12	5	85	Severe	Yes	Severe - Diarrhea, colitis	Mild - Hyponatremia	Mild - Rash	Mild
16-127	Pembrolizumab	2016-09-12	8	163	Mild	No	Mild - Diarrhea	No	Mild	Mild
16-179	Pembrolizumab	2016-06-28	3	41	Mild	No	Mild - Diarrhea, colitis, AST elevation	No	Mild - Rash	No

## Sheet: Anti-CTLA-4 + anti-PD-1 samples
Anti-CTLA-4 + anti-PD-1 samples (n=11)
Sample ID	Treatment	Date pre-treatment draw	Number of treatment cycles	Treatment duration (days)	Toxicity	Treatment termination?	GI Toxicity	Endocrine Toxicity	Skin Toxicity	Other Toxicity
11-246-COMBO	Ipilimumab + Nivolumab	2015-07-16	3	43	Severe	Yes	Severe - LFT elevation	Mild - Adrenal insufficiency	No	Severe - Fatigue
13-051	Ipilimumab + Nivolumab	2015-01-06	19	337	Severe	No	Mild - Diarrhea, abnormal LFT	Severe - Hypophysitis	Mild - Rash, vitiligo	Mild
13-060	Ipilimumab + Nivolumab	2015-07-07	1	36	Severe	No	No	No	No	Severe - Vasculitis
13-197	Ipilimumab + Nivolumab	2013-12-04	2	22	Severe	Yes	Severe - Colitis	No	Mild	No
14-165	Ipilimumab + Nivolumab	2016-04-12	2	21	Severe	Yes	Severe - Colitis, diarrhea	No	No	No
15-309	Ipilimumab + Nivolumab	2015-12-08	4	64	Severe	Yes	Severe - LFT elevation, hepatitis	No	No	Mild
15-384	Ipilimumab + Nivolumab	2016-02-11	2	22	Mild	No	Severe - Diarrhea, vomiting	No	No	Mild
16-036	Ipilimumab + Nivolumab	2016-02-01	3	97	Severe	Yes	Severe - Colitis, diarrhea, nausea	No	Mild	Mild
16-064	Ipilimumab + Nivolumab	2016-03-16	4	65	Mild	No	Mild - Constipation	Mild - Hypothyroid	Severe - Pruritis, rash	No
16-304	Ipilimumab + Nivolumab	2016-10-26	4	69	Mild	No	Mild - Diarrhea	Mild - Hypothyroid	Mild - Rash	No
16-208	Ipilimumab + Nivolumab	2016-07-25	4	64	Mild	No	No	No	Mild - Rash	Mild
