# Supplementary material for: Baseline antibody profiles predict toxicity in melanoma patients treated with immune checkpoint inhibitors
Source: J Transl Med. 2018 Apr 2;16:82. doi: 10.1186/s12967-018-1452-4 (PMC5880088; doi:10.1186/s12967-018-1452-4)
Supplement: Supplementary file 6 — Additional file 6: Table S5. Toxicity- and termination-associated antibodies. Lists of differentially expressed, strongly differentially expressed, filtered and curated antibodies associated with severe toxicity for anti-CTLA-4, anti-PD-1, or the combination. [file 12967_2018_1452_MOESM6_ESM.xlsx]

## Sheet: DE - CTLA-4 - Toxicity
Name	P.value	Q	Fold.change
SORD	3.59555e-05	0.471639	0.553247
TUFM	4.45868e-05	0.471639	0.407084
GLRX3	0.000132012	0.917436	0.308488
STXBP5	0.00020944	0.917436	1.3886
ELAVL3	0.000244029	0.917436	1.49272
RP11-47I22.3_frag	0.000327953	0.917436	1.44085
GSTA4	0.00039205	0.917436	1.49773
FKBP2	0.00045773	0.917436	1.43043
A0jns7	0.000477583	0.917436	2.71174
ND	0.000571747	0.917436	0.726906
CFH	0.00060957	0.917436	2.35598
ND	0.000635952	0.917436	1.62559
HSFX1	0.000695101	0.917436	0.60338
RPS6KB1	0.000708772	0.917436	0.743668
IGKC	0.000766067	0.917436	1.3278
CHD4	0.000768286	0.917436	2.0592
TNFSF4	0.000789168	0.917436	1.34889
FCGR2B	0.000806163	0.917436	0.636749
CLEC3A	0.00082394	0.917436	1.5185
OR2A12	0.000868164	0.918343	0.736705
GID8	0.0010095	0.945788	0.379517
ZNF324	0.00137288	0.945788	1.48765
ND	0.00144607	0.945788	0.597158
OR10Q1	0.00150617	0.945788	0.691645
FSIP1	0.00160424	0.945788	0.479763
ATP6V1C1	0.00168279	0.945788	0.586037
GRPEL2	0.00169893	0.945788	0.453618
ZNF880	0.00186398	0.945788	0.723773
RPL28	0.00190768	0.945788	0.786563
BCL6B	0.00194494	0.945788	0.752567
TIMM21	0.00214691	0.945788	1.4228
ANKDD1A	0.00221878	0.945788	1.34866
ZC3H15	0.00225339	0.945788	0.747978
SLC35A4	0.00225777	0.945788	0.666219
Smarca2	0.00227735	0.945788	1.82846
DAP3	0.00227853	0.945788	0.698365
OR10AG1	0.00228444	0.945788	0.724373
IL22	0.00234853	0.945788	1.31366
TMEM14C	0.0024613	0.945788	0.761995
NEU4	0.00247206	0.945788	0.465979
RAG2	0.00252406	0.945788	0.580087
PRKAG3	0.00253855	0.945788	1.74554
NDOR1	0.00270414	0.945788	0.354403
ZNF18	0.00271565	0.945788	0.665853
DCDC2	0.0027754	0.945788	0.367701
USH1C	0.00284169	0.945788	0.367998
CYSLTR1	0.00311073	0.945788	0.708298
GINS2	0.00319873	0.945788	0.547037
BAGE2	0.00327444	0.945788	1.37899
BC092500_frag	0.00332916	0.945788	1.52486
USH1C	0.00352223	0.945788	0.413254
DPP3	0.00352379	0.945788	0.256097
TCEAL8	0.0035876	0.945788	0.740074
TRMU	0.00360441	0.945788	1.36239
ABHD4	0.00377601	0.945788	0.347278
RAB14	0.00377992	0.945788	0.593236
CROCCP2	0.0037829	0.945788	0.518488
TMOD2	0.00401452	0.945788	0.547803
RAMP1	0.00421475	0.945788	1.18394
CCDC90B	0.00432006	0.945788	0.652345
NRN1L	0.00433037	0.945788	1.4989
ADAMTS13_frag	0.00435493	0.945788	1.40246
FKBP8	0.0043817	0.945788	0.378306
HSPA5	0.00444683	0.945788	0.697136
SLC51A	0.00452813	0.945788	1.47902
RPUSD3	0.00459367	0.945788	1.59248
CPTP_frag	0.00459486	0.945788	0.479684
TOB2	0.00465016	0.945788	0.735409
RHOT1	0.00466848	0.945788	1.29726
PEA15	0.00469864	0.945788	0.499663
AFAP1L1	0.00476926	0.945788	0.697406
PKIA	0.00478288	0.945788	0.698077
TESK1	0.00488035	0.945788	0.607216
SIGIRR	0.00488705	0.945788	1.4136
FARP1	0.00489426	0.945788	1.35918
LRIG1	0.00489468	0.945788	1.32693
DNAJC2	0.00497042	0.945788	0.73922
TADA2A	0.0051814	0.945788	1.42779
DPP8	0.00524172	0.945788	1.38909
NAPA	0.00525301	0.945788	0.660272
ARFRP1	0.00535346	0.945788	0.450909
ATP5J	0.00538548	0.945788	0.710991
MARCH5	0.00539818	0.945788	0.818832
MAGEA9	0.00541009	0.945788	0.472285
TMCO5A	0.00541295	0.945788	0.779487
Ebf3	0.00541786	0.945788	0.63701
XPO5	0.00556611	0.945788	0.703955
ITK	0.00561804	0.945788	1.43595
MAP4	0.00568015	0.945788	4.33885
NAALADL2	0.00572908	0.945788	0.650371
TTI2	0.0057395	0.945788	1.50801
OR2H1	0.00579116	0.945788	0.638122
ND	0.00583075	0.945788	0.583399
LYPD5	0.00583082	0.945788	1.35768
RABGAP1L	0.0058975	0.945788	0.694363
KCNV1	0.005931	0.945788	0.776951
CA12	0.00599572	0.945788	0.659822
SMC3	0.00604	0.945788	0.613822
TNFSF13	0.0060524	0.945788	1.62628
ELL	0.00608833	0.945788	0.665893
SCIN	0.00609387	0.945788	0.663144
C5orf30	0.0061129	0.945788	1.47683
CNIH1	0.00617939	0.945788	0.515329
RSL24D1	0.00618016	0.945788	0.696897
FRMD3	0.00619858	0.945788	0.550909
SVBP	0.00623922	0.945788	1.38125
GLO1	0.00625911	0.945788	0.854495
Glis2	0.00626056	0.945788	0.696751
RNH1	0.00631984	0.945788	0.40665
AKR1C8P	0.0063217	0.945788	1.58902
TCL1A	0.00657746	0.945788	0.673367
IFI27L2	0.00660184	0.945788	0.539398
CHGB	0.00663587	0.945788	0.575729
GARS	0.0068237	0.945788	0.518313
QKI	0.00691017	0.945788	0.641233
DNPH1	0.00692424	0.945788	0.559316
CAMLG	0.006963	0.945788	1.33783
DDX55	0.00699348	0.945788	0.691934
KLHDC1	0.00703407	0.945788	1.30991
ZDHHC11	0.00708737	0.945788	0.768969
BET1	0.00721892	0.945788	0.63216
EPHB1	0.00731478	0.945788	0.763069
CABYR	0.0073562	0.945788	1.2233
PLAT	0.00742013	0.945788	1.42864
PTPRD	0.00745004	0.945788	0.482609
CLIC2	0.00758439	0.945788	0.779732
PYCR1	0.00765518	0.945788	0.560102
VCAN	0.00765603	0.945788	0.698053
HSPA1A	0.00790276	0.945788	0.442762
KLHL14	0.00790425	0.945788	0.685522
PITPNM1	0.00793733	0.945788	1.39514
SWAP70	0.00801155	0.945788	1.51992
CRAT	0.00801504	0.945788	1.33952
EDN2	0.00811762	0.945788	1.46235
CAMK1G	0.00816173	0.945788	0.625164
LAMTOR3	0.00824762	0.945788	0.729521
MKNK2	0.00828442	0.945788	1.43012
IFIH1	0.00830994	0.945788	0.532411
RFPL3	0.00839919	0.945788	0.534064
ROPN1B	0.00845317	0.945788	0.453332
ZNF205	0.00851374	0.945788	0.770765
ANGEL2	0.00852062	0.945788	1.61117
C12orf75_frag	0.00857266	0.945788	1.40157
HEY2	0.00858251	0.945788	0.630094
D2HGDH_frag	0.00871596	0.945788	1.36704
PXK	0.00879095	0.945788	0.657729
KCNS3	0.00891009	0.945788	0.618284
DNALI1	0.00891544	0.945788	0.461081
TIMM9	0.00902563	0.945788	0.776369
DEFB119	0.00902755	0.945788	1.47496
IGFBP3	0.00910612	0.945788	1.33174
PON2	0.00920367	0.945788	0.74639
KLKB1	0.00945965	0.945788	0.702604
PPIL6	0.00951079	0.945788	0.69516
DYNLT1	0.00956073	0.945788	0.671913
GSN	0.00957784	0.945788	0.503352
MCOLN2	0.00966281	0.945788	1.19582
OR52B2	0.00967602	0.945788	0.650929
TARS	0.00971633	0.945788	1.53287
SACM1L	0.0098185	0.945788	0.590812
PHF21B	0.00982657	0.945788	0.721145
DMRTA2	0.00984249	0.945788	0.737873
OR3A2	0.00985486	0.945788	1.22972
SCNN1D	0.00993427	0.945788	1.30218
TREM1	0.0100743	0.945788	0.773203
PUM2	0.0101007	0.945788	0.811775
BPY2	0.0101645	0.945788	1.28565
MED16	0.0102869	0.945788	1.29782
PLAT	0.0103177	0.945788	1.43158
CD47	0.0104206	0.945788	0.684499
GARS	0.0105124	0.945788	0.387628
TTC8	0.0105601	0.945788	1.36661
FHL3	0.0105739	0.945788	0.673448
DYNLRB1	0.0105942	0.945788	0.773835
MUSK	0.01063	0.945788	0.691008
KJ903065	0.0108055	0.945788	1.35073
GMEB1	0.0108779	0.945788	0.483459
TESPA1	0.0108919	0.945788	1.52222
CASP8	0.0109314	0.945788	0.561036
RGR	0.0109335	0.945788	0.606499
CST1	0.0111533	0.945788	0.829738
ELF2	0.0111604	0.945788	1.43538
GLRX5	0.0112946	0.945788	0.563437
ABI3	0.0114044	0.945788	0.587017
NSFL1C	0.0114866	0.945788	0.264864
TRBC2	0.0114879	0.945788	1.35434
THAP5	0.0116552	0.945788	0.645425
CPVL	0.0116979	0.945788	0.677078
TMEM230	0.01181	0.945788	0.578326
PYCR1	0.0118666	0.945788	0.55236
AZU1	0.0118666	0.945788	1.52669
HG492274.1_frag	0.0120339	0.945788	1.408
DRG1	0.0120855	0.945788	0.626625
C18orf25	0.0121219	0.945788	1.46959
CMC1	0.0121351	0.945788	0.714521
XM_011527148.1_frag	0.0121831	0.945788	0.709561
TTC23	0.0122627	0.945788	0.736803
IGLC2	0.0123053	0.945788	0.674624
NELL1	0.012332	0.945788	1.41933
KCNIP1	0.0124565	0.945788	1.42202
ACOX1	0.012557	0.945788	0.530697
LARP7	0.012808	0.945788	2.76602
OR4D10	0.0128157	0.945788	0.763843
CDRT15L2	0.0128198	0.945788	3.83302
NOXA1	0.0129633	0.945788	1.46149
CASP2	0.0129882	0.945788	0.567458
CHTOP_frag	0.0130373	0.945788	0.759201
CENPM	0.0131181	0.945788	1.31079
GCSH	0.0134833	0.945788	0.595747
TPI1	0.0135504	0.945788	0.817362
ACSBG2	0.0135776	0.945788	0.595342
USPL1	0.0136443	0.945788	0.710158
TBCB	0.0136638	0.945788	0.739613
NCAPH2	0.0137947	0.945788	0.654587
AOC1	0.01381	0.945788	1.37064
GTF2E2	0.0138223	0.945788	0.766454
CALML5	0.0138904	0.945788	0.463642
PPP2R1A	0.0139532	0.945788	0.306861
STXBP2	0.0141203	0.945788	1.49036
CEP290_frag	0.014127	0.945788	0.47694
C21orf62	0.0141422	0.945788	1.41668
AP1M2	0.0142326	0.945788	0.645784
DNMT3A	0.0142852	0.945788	0.598275
MMP13	0.0143088	0.945788	1.41601
TXNDC8	0.014364	0.945788	0.675433
E2f5	0.014555	0.945788	0.632844
CCNE1	0.0145711	0.945788	0.803469
PAK7	0.0146932	0.945788	0.691019
NCAPH2	0.0147556	0.945788	0.539406
YAP1	0.014771	0.945788	1.94488
FST	0.0148389	0.945788	1.59976
OTUB1	0.0148404	0.945788	0.273778
CEBPG	0.0148453	0.945788	0.624505
C12orf60	0.0148615	0.945788	0.626943
CMTM2	0.0149659	0.945788	0.578499
SHKBP1	0.0150172	0.945788	0.626054
GTPBP3	0.015054	0.945788	0.633135
PLD5	0.0151403	0.945788	1.50007
KRT6A	0.015144	0.945788	0.743214
XAGE2	0.015197	0.945788	0.560619
FAM134B	0.0152991	0.945788	1.35731
FAM103A1	0.015477	0.945788	0.54241
PSG3	0.0155994	0.945788	1.31865
PUS7L	0.0156236	0.945788	0.52294
TPRKB	0.0156965	0.945788	0.778679
SRC	0.0157498	0.945788	1.3593
ACSS2	0.0157806	0.945788	0.818525
TEX264	0.0158127	0.945788	1.15127
KJ905803	0.0159209	0.945788	1.31392
SMPX	0.0161254	0.945788	0.510328
GPR176	0.0161695	0.945788	1.23817
OR4S2	0.0161736	0.945788	0.639188
BZW2	0.0162518	0.945788	0.65452
MED17_frag	0.0163012	0.945788	0.778607
POLR2J2	0.0164216	0.945788	1.28899
CNTNAP3	0.0164556	0.945788	0.657997
TUSC5	0.0164775	0.945788	0.733969
QDPR	0.0164973	0.945788	1.48678
ND	0.0164974	0.945788	1.10701
TPSD1	0.016565	0.945788	1.37816
NR_040021.1_frag	0.016567	0.945788	1.38806
MGC13053	0.0165789	0.945788	0.714931
RNH1	0.0166194	0.945788	0.592125
BHLHA15	0.0166836	0.945788	0.61974
IGKC	0.0167198	0.945788	0.840405
MAGED1	0.0168502	0.945788	1.60137
HSPE1	0.0168521	0.945788	0.483542
EGLN2	0.0168572	0.945788	0.836717
GPS1	0.0168927	0.945788	0.567544
KCNJ3	0.0169055	0.945788	0.750542
GLT1D1	0.0169633	0.945788	1.3645
ZNF451	0.0169773	0.945788	1.37609
EIF1	0.0169973	0.945788	0.845591
CD37	0.0171195	0.945788	0.729419
BSPRY	0.0171512	0.945788	0.723248
CCDC106	0.0171933	0.945788	0.806962
MLF2	0.0171995	0.945788	0.526655
TRABD	0.0172062	0.945788	0.721327
HSPA8	0.0172229	0.945788	0.469233
SYBU	0.0176018	0.945788	0.691839
EIF3L	0.0176649	0.945788	0.611727
ZNF473	0.0176788	0.945788	1.29455
C6orf89	0.0177066	0.945788	0.635523
Q922y8	0.0177254	0.945788	0.475226
ALDH4A1	0.0177338	0.945788	0.590546
CHKA	0.0177364	0.945788	0.645171
METTL3	0.017764	0.945788	1.42442
ZNF510	0.0177721	0.945788	0.567398
ITM2B	0.0177818	0.945788	0.70031
DPY19L2	0.0179797	0.945788	1.48635
HID1	0.0181162	0.945788	0.656095
TPD52	0.0181218	0.945788	0.604919
ND	0.0181506	0.945788	1.42117
ANGPT2	0.0181736	0.945788	0.755726
INHBB	0.0182203	0.945788	1.35462
ATP6V0B	0.0182817	0.945788	0.703939
IFFO1	0.0182824	0.945788	0.525313
FATE1	0.0184284	0.945788	0.709247
VPS50	0.0184691	0.945788	0.573597
HJURP_frag	0.0186047	0.945788	0.637905
BRINP1	0.0186478	0.945788	1.46931
LOC101929465_frag	0.0186495	0.945788	1.41283
KDELC1	0.0186921	0.945788	0.715282
BPIFA1	0.0186956	0.945788	0.710047
ADCK2	0.0186969	0.945788	1.30851
SMAP1	0.0187236	0.945788	0.812638
REC8	0.018886	0.945788	0.603003
MT1F	0.0189573	0.945788	0.684313
U633A	0.0189655	0.945788	0.842883
IGKC	0.0189974	0.945788	0.590051
FXYD5	0.0190104	0.945788	0.815546
RAD51	0.0190692	0.945788	0.696078
BEND2	0.0191608	0.945788	1.34412
C11orf1	0.0192474	0.945788	0.56946
ND	0.0192487	0.945788	1.34631
DNAL4	0.0192813	0.945788	0.67921
HPS3_frag	0.0192841	0.945788	0.717793
CNNM4	0.0193519	0.945788	1.09555
LGALSL	0.019532	0.945788	0.655821
HSD17B7	0.0196192	0.945788	0.589052
SMIM14	0.0196381	0.945788	0.736261
MVP	0.0197264	0.945788	0.595415
ND	0.0198133	0.945788	1.59955
UFL1	0.0198515	0.945788	1.3794
TSHZ3	0.0199162	0.945788	0.703395
RER1_frag	0.0200077	0.945788	0.847895
ASPN	0.0200688	0.945788	1.52472
GJA5	0.0200976	0.945788	0.747245
ZNF720	0.0202072	0.945788	1.29021
PARVG	0.0202684	0.945788	0.42173
FAM177A1	0.020274	0.945788	0.486535
PDE1A	0.0204575	0.945788	1.38038
SPEG	0.0204905	0.945788	0.833495
TAAR8	0.0205044	0.945788	0.768706
DHX16	0.0205213	0.945788	1.60133
RNMTL1	0.0205622	0.945788	1.33678
MATN2	0.0206735	0.945788	1.30089
SASH3	0.0206768	0.945788	0.619618
APCS	0.0207855	0.945788	1.32464
GJA1	0.0208186	0.945788	0.646568
YP002	0.0208467	0.945788	0.655606
KCNN2	0.0208529	0.945788	1.30599
TRGV3	0.0209854	0.945788	1.29303
AKT1	0.0210718	0.945788	0.66637
ZNF566	0.0210825	0.945788	0.657181
TRPM3	0.0211605	0.945788	1.34054
TMBIM4	0.0211725	0.945788	0.764714
BC047084.1_frag	0.0211734	0.945788	1.27219
KCNQ5	0.0212959	0.945788	1.30757
PIGO	0.0216253	0.945788	1.19723
GATS	0.0216263	0.945788	1.37779
PPARA	0.0217867	0.945788	1.22208
SYNGR4	0.0218642	0.945788	0.76442
SNX9	0.0219539	0.945788	0.574128
CGREF1	0.0219631	0.945788	0.594817
CHCHD1	0.0221114	0.945788	0.816965
HELLS	0.0222102	0.945788	0.710823
IGHG1	0.0224131	0.945788	1.24416
ZDHHC7	0.0224961	0.945788	0.715815
DPP3	0.0225138	0.945788	0.420547
MTFR1L	0.0225547	0.945788	1.29647
MKRN2	0.022563	0.945788	0.800734
IKBIP	0.0225766	0.945788	0.731011
RSL24D1	0.0225772	0.945788	0.811417
TMEM218	0.0226023	0.945788	0.780483
PRSS58	0.0226738	0.945788	0.669608
RHBDD1	0.0227647	0.945788	0.785997
MAN1B1	0.022801	0.945788	1.31647
OR4C13	0.022827	0.945788	1.54855
AK094777.1_frag	0.0231162	0.945788	0.422003
NLN	0.0231439	0.945788	0.584284
C1orf123	0.0231536	0.945788	0.514606
TSHZ2	0.0231718	0.945788	0.515113
MOBP	0.0232336	0.945788	0.819569
SLC12A7	0.0232919	0.945788	1.57419
FGFBP3	0.0232967	0.945788	0.80025
IZUMO4	0.0233027	0.945788	0.712713
OR8I2	0.0234024	0.945788	0.7378
MECP2	0.0234117	0.945788	1.70315
EDN3	0.0234765	0.945788	1.58492
PHAX	0.0235084	0.945788	1.3255
RRAGC	0.0235219	0.945788	1.57269
DPM1	0.023578	0.945788	1.36136
ND	0.0236542	0.945788	0.716686
ND	0.0236733	0.945788	1.7798
NFU1	0.0237619	0.945788	0.416927
NG_008285.1_frag	0.0237837	0.945788	0.751929
KJ900872_frag	0.023819	0.945788	0.706271
FGL1	0.0238196	0.945788	0.829492
QKI	0.0238732	0.945788	0.625956
EIF4E2	0.0238822	0.945788	1.28867
TM4SF19	0.0239813	0.945788	0.739116
ND	0.0240212	0.945788	0.651343
MAPK13	0.0240488	0.945788	1.38081
CYTH4	0.0240794	0.945788	0.729746
FSIP1	0.0241131	0.945788	0.774198
CENPP	0.0241952	0.945788	1.27671
FOXA3	0.0242067	0.945788	1.14205
ATCAY	0.0243034	0.945788	0.308385
KJ904273_frag	0.0243462	0.945788	0.680002
HG493596.1_frag	0.0243609	0.945788	1.32461
CITED2	0.0244189	0.945788	1.26256
ANXA9	0.0244355	0.945788	0.442209
LTBR	0.0244533	0.945788	0.627009
LSMEM2	0.0244562	0.945788	0.506448
JADE1	0.0244927	0.945788	1.36635
CCL4L1	0.0245312	0.945788	0.701593
CFD	0.0245408	0.945788	1.35857
ND	0.0245958	0.945788	0.636049
ND	0.024662	0.945788	0.662204
SH3BGR	0.0247284	0.945788	0.512677
R3HDM4	0.0248131	0.945788	1.42548
PNO1	0.0248219	0.945788	0.768157
PPP2R4	0.024825	0.945788	0.77341
C18orf32	0.024837	0.945788	0.741711
KJ904294	0.0248462	0.945788	1.50252
ZBTB44	0.0248891	0.945788	0.612778
LRRC20	0.0249751	0.945788	0.7932
KCNK17	0.0250723	0.945788	0.763306
ND	0.025087	0.945788	1.40707
KJ901517	0.02513	0.945788	1.33559
MCM8	0.0251363	0.945788	1.55694
PEPD	0.0251617	0.945788	0.544297
C3orf35_frag	0.025265	0.945788	1.31188
CDK5	0.0252715	0.945788	0.813282
C19orf73	0.0253899	0.945788	0.870887
SLC35B2	0.0254135	0.945788	0.647454
TTLL9	0.0254337	0.945788	1.48204
ARHGAP17	0.0255307	0.945788	1.83936
EML1	0.0255528	0.945788	0.59621
ND	0.02563	0.945788	0.708948
TSPAN13	0.0256972	0.945788	0.74671
SERPINA4	0.0257329	0.945788	0.540341
HAUS3_frag	0.0258823	0.945788	1.19679
TDGF1	0.025928	0.945788	1.28903
CPSF3L	0.0260904	0.945788	1.44917
OR2M3	0.0261633	0.945788	0.751968
ND	0.0261894	0.945788	0.937575
CENPB	0.0262446	0.945788	1.56656
CD38	0.0262546	0.945788	0.656217
IL2	0.0263207	0.945788	1.42607
ND	0.026421	0.945788	1.24452
LBH	0.0264612	0.945788	0.725699
GUCA1B	0.0264808	0.945788	0.674628
ABCG2	0.0264836	0.945788	0.66879
C4orf42	0.0265407	0.945788	0.738692
VN1R1	0.0265461	0.945788	1.31845
MMP16	0.0266037	0.945788	0.68083
RPS21	0.0266497	0.945788	0.773547
ZNF417	0.0267662	0.945788	0.69987
FOXRED1	0.0268331	0.945788	1.25486
FYTTD1	0.0268776	0.945788	0.730942
SYT11	0.0269821	0.945788	0.763422
TRAF4	0.0270576	0.945788	1.36772
PPM1A	0.0270723	0.945788	0.607975
FBXO9	0.0270858	0.945788	1.31941
SLC39A6	0.0271452	0.945788	0.67937
MROH8	0.0271622	0.945788	1.39125
SAMD4B	0.0272201	0.945788	0.749758
RPL18	0.0272284	0.945788	0.811827
KCNQ2	0.0272939	0.945788	0.861984
SLC46A3	0.0273101	0.945788	1.14302
LPAR6	0.0273248	0.945788	0.751194
PPP1R11	0.0273575	0.945788	0.692371
RPL3	0.0273747	0.945788	0.834638
SURF4	0.0274428	0.945788	0.700005
AHNAK	0.0276314	0.945788	0.396773
FAM124A	0.0277108	0.945788	0.603086
ND	0.0277803	0.945788	1.2813
SOHLH2	0.0279619	0.945788	0.773564
MIC13	0.02799	0.945788	0.741857
RBM23	0.027999	0.945788	0.789788
AMICA1	0.028004	0.945788	1.30847
S1PR5	0.0281212	0.945788	0.690969
TAAR6	0.0281763	0.945788	1.43866
HAUS1	0.0282225	0.945788	0.658163
PAK3	0.0282322	0.945788	0.678287
OLFML2A	0.0282538	0.945788	1.34108
FNIP1	0.0283081	0.945788	0.675726
GMPPA	0.0283082	0.945788	0.70779
PLEKHG6	0.0283083	0.945788	1.36263
ASB13	0.0283697	0.945788	1.35165
SLC41A1	0.0284315	0.945788	1.29671
XM_011534137.1_frag	0.0284407	0.945788	0.759904
C14orf119	0.0285685	0.945788	0.65923
TAF13	0.028593	0.945788	0.650232
USP30	0.0286523	0.945788	1.47479
METTL22	0.0287198	0.945788	2.13258
BACH2	0.0287497	0.945788	2.05361
ZCRB1	0.028795	0.945788	0.746959
APOC1	0.0288259	0.945788	0.727039
ASB6	0.0288889	0.945788	1.31293
C19orf73	0.0289303	0.945788	1.27407
NBR1	0.0289303	0.945788	1.37745
ENTHD1	0.0289832	0.945788	0.707585
XR_428715.2_frag	0.0289954	0.945788	1.55732
RETSAT_frag	0.0290236	0.945788	0.768318
MAP4K4	0.0290548	0.945788	1.15451
CDC25C	0.029055	0.945788	0.886937
CENPT	0.0291488	0.945788	0.735888
CCT3	0.0292351	0.945788	0.61576
ZUFSP	0.0292745	0.945788	0.766297
CELF1	0.0293642	0.945788	0.624332
ND	0.0294666	0.945788	1.13763
SOX5	0.0294698	0.945788	1.33013
BMP8A_frag	0.029484	0.945788	1.27683
MMP7	0.0295259	0.945788	1.41613
FBXL8	0.0295509	0.945788	1.35806
EFNB1	0.0295646	0.945788	0.696406
ACTN1	0.0295719	0.945788	0.678513
FOXD4L6	0.0296766	0.945788	1.46379
ARL2BP	0.0296852	0.945788	0.309469
BSPRY	0.0296948	0.945788	0.751651
GFRA1	0.029705	0.945788	0.794608
SLC25A43	0.0297545	0.945788	1.33975
KLK1	0.0297883	0.945788	1.22441
COX4I1	0.0297958	0.945788	0.756955
FBXL13	0.0298839	0.945788	1.24491
IL1RN	0.0299589	0.945788	0.532863
NLRP1	0.0299806	0.945788	1.35449
PDK1	0.0301233	0.945788	0.743516
PLEKHH3	0.0301271	0.945788	1.27925
WIF1	0.0302487	0.945788	1.15653
OSBPL11	0.0303303	0.945788	0.660729
AK055254.1_frag	0.0303732	0.945788	1.45339
OR2T4	0.0304434	0.945788	0.663083
AMD1	0.0305563	0.945788	1.43384
ETNK1	0.0305629	0.945788	0.711218
HAAO	0.0305646	0.945788	0.443738
PRH1	0.0305767	0.945788	1.64211
TRAF6	0.0306569	0.945788	0.817417
CYTH4_frag	0.0306613	0.945788	0.666281
METAP1D	0.0307138	0.945788	1.40059
TSPAN16	0.0307157	0.945788	0.80061
AHDC1_frag	0.030858	0.945788	0.561538
ND	0.0308718	0.945788	1.26816
ATP6V0B	0.0309079	0.945788	0.602879
MARVELD3	0.0309591	0.945788	0.747687
WHSC1	0.0309667	0.945788	1.57634
CDK16	0.0309852	0.945788	1.31586
NPY4R	0.0309922	0.945788	1.41325
CTSB	0.0310638	0.945788	1.82029
MAGEA10	0.0311211	0.945788	0.550963
WIPI2	0.031163	0.945788	0.832024
RHBDD1	0.031223	0.945788	0.669035
PDGFA	0.0312524	0.945788	1.22008
STK40	0.0312724	0.945788	1.25256
MECOM	0.0314494	0.945788	0.67894
SLC1A6	0.0315461	0.945788	0.634422
CAST	0.0315884	0.945788	0.528486
PBK	0.0315946	0.945788	3.34731
FGFBP1	0.0316175	0.945788	0.715598
PAQR5	0.0316509	0.945788	0.557134
SATB2-AS1_frag	0.031696	0.945788	1.27137
CRK	0.0317651	0.945788	0.507527
KCNN3	0.0318923	0.945788	0.679295
MOGAT2	0.0319163	0.945788	2.13447
OR10K1	0.0319221	0.945788	0.816366
CLPB	0.0319881	0.945788	0.802645
CCDC85A	0.0319928	0.945788	0.69439
ZSCAN5A	0.0320313	0.945788	1.34591
CD53	0.0320727	0.945788	0.745778
ZNF786	0.0322105	0.945788	1.25266
CBL	0.0322606	0.945788	1.39911
TNFRSF9	0.0323457	0.945788	0.851783
CLDN10	0.0323562	0.945788	1.11137
MCU	0.0323954	0.945788	0.8093
ENSA	0.0324559	0.945788	0.753558
PHYH	0.0326134	0.945788	0.75247
ITPA	0.0326628	0.945788	1.37837
HIST1H2AG	0.0326998	0.945788	0.589988
CNDP2	0.0327353	0.945788	0.673206
SLC36A4	0.0327646	0.945788	0.795713
TMCO1	0.032772	0.945788	0.608376
HSPA4	0.0327794	0.945788	0.793533
CTAG2	0.0327819	0.945788	0.387058
PPP1R35	0.032835	0.945788	0.698328
ABHD16B	0.0328923	0.945788	1.5964
MFAP4	0.0328931	0.945788	1.30698
PSME2	0.0330379	0.945788	0.481941
ZP4	0.0330397	0.945788	0.775023
SMG9	0.0331287	0.945788	1.47692
DDX25	0.033134	0.945788	1.36869
TPSB2	0.0331434	0.945788	1.28412
BAIAP2	0.0331769	0.945788	0.67223
CYP2E1	0.0333965	0.945788	0.646925
ND	0.0333975	0.945788	1.25597
CYCS	0.0334246	0.945788	0.79694
TROAP	0.0335218	0.945788	1.29525
TMPRSS15	0.0335265	0.945788	1.45946
MPI	0.0336358	0.945788	0.871102
FAM19A2	0.0336375	0.945788	1.43698
ND	0.0337793	0.945788	0.78166
ND	0.0338139	0.945788	0.910362
HMOX1	0.0339332	0.945788	0.82478
CRYGD	0.0341168	0.945788	0.660633
C3AR1	0.034447	0.945788	0.754745
ZNF121	0.0345683	0.945788	0.724566
ERI1	0.0346183	0.945788	0.693242
GK3P	0.0347276	0.945788	1.29248
RFC3	0.0347641	0.945788	0.71631
S100A7	0.0348563	0.945788	0.772142
SPATC1	0.0348644	0.945788	0.625254
PLCD4	0.0348983	0.945788	0.665268
SPNS2	0.0349947	0.945788	0.781022
ZFX	0.0350068	0.945788	0.687595
NPM1	0.0350783	0.945788	0.70363
LEXM	0.0352224	0.945788	1.34017
ND	0.0352575	0.945788	3.06514
C9JAW5	0.0353042	0.945788	1.29905
SS18L1	0.0353118	0.945788	0.579986
GRHL3	0.0353169	0.945788	0.794873
ZNF449	0.0353474	0.945788	0.750243
DHRS1	0.0355645	0.945788	0.709579
CD99L2	0.0355981	0.945788	1.14841
GPAM	0.0355985	0.945788	1.32135
SMRP1	0.0356307	0.945788	0.780488
PLEKHM2_frag	0.0356427	0.945788	0.618432
ACRBP	0.0357355	0.945788	0.68026
NAT9	0.0357615	0.945788	0.636512
MVK	0.035804	0.945788	1.16677
HERC3	0.0358118	0.945788	1.2685
FAM210A	0.035851	0.945788	0.788142
CD83	0.0358734	0.945788	0.801721
PAMR1	0.0359164	0.945788	1.2578
RNF138	0.0360284	0.945788	0.68424
SPEF1	0.0360596	0.945788	1.07839
ZNF655	0.0361386	0.945788	0.518115
ERAP1	0.0361423	0.945788	0.731602
BCL2L11	0.0361437	0.945788	1.1582
SYCE1	0.0362871	0.945788	1.40566
BC047307_frag	0.0363453	0.945788	0.691353
LUC7L	0.0363766	0.945788	0.466516
NFIX	0.0364159	0.945788	1.49579
DPYSL3	0.0364589	0.945788	1.28398
BUB1B	0.0366037	0.945788	0.702678
UGP2	0.036614	0.945788	0.541517
LLGL2	0.0366501	0.945788	1.25158
GRAMD1A	0.0366534	0.945788	0.780384
SLC52A1	0.0366601	0.945788	1.46301
GPAA1	0.036697	0.945788	0.853506
SNX15	0.0367105	0.945788	0.660407
GATA3	0.0367188	0.945788	0.793111
LN608954.1_frag	0.0367259	0.945788	1.15806
ICAM4	0.0367565	0.945788	1.27997
EMP2	0.0368059	0.945788	0.683372
FURIN	0.036813	0.945788	0.716666
ACPP	0.0368167	0.945788	0.59558
FBXL12	0.0369727	0.945788	1.46646
ND	0.0369854	0.945788	0.711886
TREX2	0.0369993	0.945788	0.70844
TTC12	0.0370224	0.945788	0.742378
KCTD4	0.0370909	0.945788	1.10494
MYBPC1	0.0371499	0.945788	0.73758
ND	0.0371965	0.945788	1.45976
SLC43A3	0.0373048	0.945788	1.2585
WSB1	0.0373266	0.945788	1.37127
ADAM21	0.037328	0.945788	1.28573
SDF2L1	0.0373377	0.945788	1.23871
SSX3	0.0374272	0.945788	0.77178
TEKT3	0.0374485	0.945788	0.711768
CRCP	0.0375123	0.945788	0.669366
SSBP2	0.0376036	0.945788	1.44682
SH2D4A	0.037644	0.945788	1.31122
ND	0.0377155	0.945788	0.677859
STXBP4	0.0377252	0.945788	0.430483
ND	0.0377698	0.945788	1.40254
KJ902006	0.0378437	0.945788	0.600769
SDHD	0.0379204	0.945788	0.782177
C12orf60	0.0379209	0.945788	0.743749
TP63	0.0379323	0.945788	1.28217
CEP72	0.0379489	0.945788	1.34821
RNF141	0.0380001	0.945788	0.525968
NFKB1	0.0380259	0.945788	0.585402
MEA1	0.0382209	0.945788	0.870027
IDNK	0.0382769	0.945788	1.19354
NDUFS8	0.0383492	0.945788	1.48794
ND	0.0383647	0.945788	0.870364
HHATL	0.0384278	0.945788	0.785746
OR2J2	0.0384422	0.945788	0.691913
RAD51D	0.0384717	0.945788	1.43072
PTPRJ	0.038535	0.945788	0.72064
NDUFB10	0.038543	0.945788	1.32344
CCDC103	0.038659	0.945788	1.409
GRK7	0.0387439	0.945788	0.642794
KRTAP10-2	0.0387993	0.945788	0.738713
TES	0.0389059	0.945788	1.27712
C1S	0.0389667	0.945788	1.42089
DGKH	0.0389957	0.945788	0.683266
ACKR3	0.0390338	0.945788	1.26288
SSR1	0.03904	0.945788	0.656252
KBTBD6	0.0390678	0.945788	1.29582
NAPSA	0.0390958	0.945788	0.474566
FAM110A	0.039104	0.945788	1.34617
BC132847.1_frag	0.0392221	0.945788	1.26183
CYR61	0.0392316	0.945788	0.666325
YPEL1	0.0392675	0.945788	1.26381
HSFY1	0.0393087	0.945788	0.521727
OR6N2	0.0393381	0.945788	0.654606
CEACAM6	0.0393975	0.945788	0.691139
RGMA	0.0394804	0.945788	0.733467
C4orf26	0.0395001	0.945788	1.51233
DEF6_frag	0.0396185	0.945788	0.651584
SCGB2B2	0.0396723	0.945788	1.26272
PSMA7	0.0397321	0.945788	0.79234
LRRTM4	0.0397614	0.945788	0.734137
SF3B5	0.0398094	0.945788	0.749513
HYOU1	0.0398591	0.945788	0.772727
VRK2	0.0398635	0.945788	1.54409
ME3	0.0399307	0.945788	0.617713
GFRA3	0.0400119	0.945788	0.788199
PPP1R10	0.040019	0.945788	0.797187
ZNF433	0.0400246	0.945788	0.705634
TWF1	0.04017	0.945788	0.772945
OR14J1	0.0402834	0.945788	1.2899
KHDRBS3	0.0402992	0.945788	0.657375
MRPS18A	0.0403315	0.945788	0.697784
OR2B3	0.0403867	0.945788	0.762852
KJ902521_frag	0.0404816	0.945788	0.786291
HSD17B11	0.0405026	0.945788	1.24491
ZNF658	0.0405335	0.945788	1.36977
COX6B1	0.0405818	0.945788	1.19768
TNFRSF25	0.0405875	0.945788	0.710497
CAMTA2	0.0405929	0.945788	0.632467
BUB1	0.0406282	0.945788	0.707162
BNIPL	0.0406392	0.945788	0.68667
RNF128	0.0406943	0.945788	1.1861
GDF3	0.0407614	0.945788	1.37553
SPRTN	0.0408337	0.945788	0.692549
Repin1	0.0409096	0.945788	0.663532
OGFOD3	0.0409127	0.945788	0.723413
OR1E1	0.041058	0.945788	0.726155
MPP3	0.0410596	0.945788	1.38328
IRX3	0.0411033	0.945788	0.66531
EPC1	0.0412072	0.945788	1.64855
POU3F2	0.0412921	0.945788	1.21319
MFSD6L	0.0413101	0.945788	1.26973
ND	0.0413468	0.945788	0.629302
ODR4	0.0413487	0.945788	1.32258
FGD2	0.0413638	0.945788	0.691427
MTMR14	0.041505	0.945788	0.722866
CROCCP2	0.0415336	0.945788	0.5718
INPP5E	0.0415657	0.945788	1.40211
ZNF300	0.0416784	0.945788	1.57132
HINT3	0.0417352	0.945788	0.522375
SEC31B	0.0417644	0.945788	0.703358
TRIM69	0.0418275	0.945788	0.738336
KJ901923_frag	0.0418785	0.945788	0.798034
ZNF710	0.0418934	0.945788	1.25414
SERPINA1	0.0419276	0.945788	0.41996
CCDC184	0.0419493	0.945788	2.8536
CAPRIN2_frag	0.0420631	0.945788	0.709781
DCDC2	0.0421064	0.945788	0.523984
GPC5	0.0421789	0.945788	0.746523
OR14C36	0.0421842	0.945788	0.684885
GSTM5	0.0424453	0.945788	0.612848
AP1S1	0.0424849	0.945788	1.80722
BRINP3	0.0425206	0.945788	1.26965
SLC25A42	0.0425784	0.945788	0.529902
FADD	0.0425924	0.945788	0.694608
MNDA	0.0428672	0.945788	1.30161
P2RY2	0.0428826	0.945788	1.23544
EIF3K	0.0429567	0.945788	0.665141
SCD	0.0430103	0.945788	0.705372
PKIG	0.0430126	0.945788	0.488423
EMC4_frag	0.0430157	0.945788	1.15171
SOSTDC1	0.043054	0.945788	1.35989
EBF1	0.0431169	0.945788	0.660133
TBX5	0.0431626	0.945788	1.33236
FAM20B	0.0431773	0.945788	0.686419
ACTR1B	0.0432934	0.945788	1.34827
RBP4	0.0433167	0.945788	1.31348
PIGM	0.0433383	0.945788	0.844652
ALS2CL	0.0433759	0.945788	1.29673
ESAM	0.0434207	0.945788	0.764157
AK126796.1_frag	0.0434423	0.945788	0.816733
AF080246.1_frag	0.0434765	0.945788	1.25583
FAM27L	0.0435256	0.945788	0.681444
GPR89A	0.0435595	0.945788	1.16599
PRNP	0.0436472	0.945788	0.717522
CDR2L	0.0437188	0.945788	0.579164
ENOX1	0.0437203	0.945788	0.766309
PAK7	0.0437857	0.945788	0.660935
CREBZF	0.0438448	0.945788	0.665915
ND	0.0439378	0.945788	0.69046
TRNT1	0.0442299	0.945788	1.27635
THAP4	0.0443478	0.945788	1.22845
LINC01511_frag	0.0444315	0.945788	1.5301
IMP4	0.0444412	0.945788	0.8394
SMAD6	0.0444429	0.945788	1.40186
ATP5B	0.0445011	0.945788	3.90058
HTR7	0.0446133	0.945788	1.2381
DDX20	0.044616	0.945788	1.34183
SYF2	0.0446217	0.945788	0.798975
FBXO39	0.0446376	0.945788	0.709037
TTC7B	0.0447271	0.945788	1.25729
DAPK3	0.0447477	0.945788	0.652262
SCIN	0.0447707	0.945788	0.710846
ND	0.0447985	0.945788	1.09192
COG3	0.0448376	0.945788	0.593997
OR51I1	0.0448413	0.945788	0.729958
POLD1	0.0448606	0.945788	1.23166
RPUSD3	0.0449473	0.945788	1.42851
NANOGP8	0.0449882	0.945788	1.33322
BCL2A1	0.0450489	0.945788	0.645745
BTBD3	0.0450543	0.945788	1.26751
INIP	0.045098	0.945788	0.808727
KIAA1109_frag	0.0451429	0.945788	0.709374
BST1	0.045152	0.945788	1.3796
OTULIN	0.0452115	0.945788	1.38728
FUK	0.0453373	0.945788	1.32174
IL13	0.0453456	0.945788	1.37338
RFWD3	0.0453703	0.945788	0.589406
ND	0.0454135	0.945788	1.29881
SMOC2	0.0454216	0.945788	1.88411
HSFX1	0.0454432	0.945788	0.755239
FSD1	0.0454464	0.945788	0.786354
EIF2B2	0.0454601	0.945788	0.563046
PUS3	0.0454898	0.945788	0.673217
LEFTY1	0.0455672	0.945788	1.47722
ADRBK2	0.0457185	0.945788	1.30201
HS2ST1	0.0458099	0.945788	1.10624
KPNA4	0.0458671	0.945788	0.695906
NME7	0.0458722	0.945788	0.719234
SLC22A13	0.0458857	0.945788	0.783591
OGN	0.0460052	0.945788	0.791976
SCARA3	0.0460679	0.945788	1.24118
TWF1	0.0461915	0.945788	0.7048
SLC30A2	0.0462353	0.945788	0.719423
WFDC2	0.0462423	0.945788	0.668968
EDIL3	0.0462775	0.945788	0.710068
SEPT1	0.0463528	0.945788	1.12245
TBCCD1	0.0464553	0.945788	1.60631
TP53I13	0.0465316	0.945788	1.3414
NKAIN2	0.0465801	0.945788	0.623015
C1orf101	0.0466497	0.945788	0.501934
SOHLH2	0.046735	0.945788	0.487865
UBE2D3	0.0468429	0.945788	0.727528
SPAG8	0.046874	0.945788	0.731294
PKP3	0.0470165	0.945788	0.797771
CYSTM1	0.0470266	0.945788	0.673703
SERPINB4	0.047216	0.945788	0.46739
KJ901268_frag	0.047274	0.945788	1.33609
PBX4	0.0474604	0.945788	1.35524
H2AFV	0.047508	0.945788	0.77493
ATOH8	0.0475482	0.945788	1.20337
LHFPL4	0.0475514	0.945788	0.822531
OR51B4	0.0476775	0.945788	0.784961
VASH2	0.0476934	0.945788	1.46941
MRPL3	0.0476943	0.945788	0.792259
PHOX2B	0.0477282	0.945788	0.759066
CARD19	0.0477599	0.945788	1.37741
ZNF837	0.0478531	0.945788	1.36264
ND	0.0478607	0.945788	1.2963
MOB3A	0.0478631	0.945788	0.6831
RBM33	0.0479079	0.945788	1.08594
BIRC5	0.0479902	0.945788	0.703077
WDR88	0.0480193	0.945788	1.40656
U633C	0.048041	0.945788	0.827518
LRRC10	0.0480465	0.945788	1.36993
FXYD1	0.0480886	0.945788	0.804793
CRIM1	0.048096	0.945788	1.34077
KLF7	0.0481612	0.945788	0.452119
PREB	0.0482199	0.945788	1.44488
KRTAP19-2	0.0482373	0.945788	0.759706
GDPD5	0.0482711	0.945788	1.61005
MMP8	0.0482967	0.945788	1.2624
ND	0.0482987	0.945788	0.760964
COPZ2	0.0483038	0.945788	0.778742
SUPV3L1	0.04831	0.945788	0.591206
RUNDC1	0.0483466	0.945788	3.91402
ABHD5	0.048349	0.945788	0.708851
AHNAK	0.0483554	0.945788	0.574904
NPM1	0.0483854	0.945788	0.67441
ZNF37A	0.0484303	0.945788	0.810719
PI15	0.0484471	0.945788	1.34691
SCN4B	0.0484635	0.945788	1.25916
ANK3	0.0484784	0.945788	0.699686
IFNG	0.048644	0.945788	0.757535
TNK1	0.0486889	0.945788	0.743798
SLA2	0.0487231	0.945788	1.37948
ZNF319	0.0487358	0.945788	1.24596
MOCS2	0.0487379	0.945788	0.561095
XM_011527801.1_frag	0.0488145	0.945788	0.717892
TMEM167B	0.0488169	0.945788	1.12249
NAPRT1	0.0489123	0.945788	0.870363
TEX13B	0.0489191	0.945788	1.53935
HIPK1	0.0489244	0.945788	1.60188
UBE2D3	0.04896	0.945788	0.673887
TINAG	0.0489751	0.945788	1.51717
ZNF423	0.0490492	0.945788	1.22208
LOC345576_frag	0.0490558	0.945788	1.43536
ND	0.049057	0.945788	1.25546
LINC00336	0.0490571	0.945788	1.21057
PIGU	0.0491174	0.945788	1.11076
CU689359_frag	0.049141	0.945788	0.755943
IFI30	0.0492565	0.945788	0.770157
APIP	0.0493037	0.945788	1.39058
ARL6IP6	0.0493041	0.945788	0.713235
ZNF638	0.0493444	0.945788	0.655042
IGKC	0.0493704	0.945788	1.54454
TAS2R14	0.0494335	0.945788	1.26386
ACTA2	0.0494749	0.945788	1.47644
ND	0.0494874	0.945788	1.32159
OR5V1	0.0495172	0.945788	0.726906
DSC2	0.0495508	0.945788	1.15925
NPL	0.0496248	0.945788	0.701008
SYAP1	0.0496296	0.945788	2.80209
TMED5	0.049641	0.945788	0.7393
RPAP2	0.0496909	0.945788	0.77581
DHH	0.0497019	0.945788	1.3075
WNT3	0.0497973	0.945788	1.45328
EPB41L1	0.0499444	0.945788	0.660715
TERF2	0.0499561	0.945788	1.26327

## Sheet: DE - PD-1 - Toxicity
Name	P.value	Q	Fold.change
NECAP1	0.000270898	0.999437	0.480293
NRCAM	0.000429157	0.999437	0.606075
PEX19	0.00043365	0.999437	0.271845
PSMD4	0.000464393	0.999437	0.435608
C6orf106	0.000564357	0.999437	0.414519
SLC2A11	0.000590013	0.999437	1.22621
ZBTB21	0.000670689	0.999437	0.583201
RCAN3	0.000810416	0.999437	0.340936
AP2M1	0.00156337	0.999437	0.653813
ING3	0.00161157	0.999437	1.24046
KJ903630	0.00170506	0.999437	0.423739
CPTP_frag	0.0017749	0.999437	0.645016
DENND1B	0.00206517	0.999437	0.646021
NHSL2	0.00223842	0.999437	1.21196
KJ902780	0.00228553	0.999437	0.436875
MARVELD1	0.00230203	0.999437	1.25369
SLC16A7	0.00242875	0.999437	0.765609
SERINC2	0.00249044	0.999437	1.1999
SLC10A3	0.0026368	0.999437	1.23684
TMEM243	0.00285877	0.999437	1.30874
PTPRR	0.00315874	0.999437	0.657953
MAPK1	0.00316943	0.999437	0.673718
ARHGEF19	0.00329439	0.999437	1.29583
RPL10A	0.00350113	0.999437	0.737674
UGT2B4	0.00354434	0.999437	1.27827
CWF19L2	0.00354602	0.999437	1.22026
TCF3	0.0036339	0.999437	0.762456
DUX1	0.00364452	0.999437	0.771624
MVP	0.0036843	0.999437	0.623589
PPWD1	0.00369417	0.999437	0.746815
RSPH10B2	0.00386662	0.999437	0.750099
ARFIP1	0.00400061	0.999437	0.534583
DNAJB4	0.00419219	0.999437	0.62557
MBNL2	0.00422675	0.999437	0.659905
LEG1	0.00447541	0.999437	1.2731
MURC	0.00448629	0.999437	0.639686
SORBS2	0.00449725	0.999437	0.710924
WDR18	0.00454228	0.999437	0.64923
RFX5	0.00454888	0.999437	0.71298
TMC7	0.00475776	0.999437	1.17913
AQP8	0.00487076	0.999437	1.18019
LAMTOR1	0.00494225	0.999437	1.17014
ERCC6L2	0.00519064	0.999437	0.672528
USP15	0.00520495	0.999437	0.550928
LRRC29	0.00525286	0.999437	0.703111
RAB24_frag	0.00530981	0.999437	0.689564
LASP1	0.00546444	0.999437	0.47011
CTNNA3	0.00555554	0.999437	0.684437
MC4R	0.00566736	0.999437	0.775427
GAS8-AS1	0.00568175	0.999437	0.341983
PHPT1	0.00571225	0.999437	0.700492
KIAA0430_frag	0.00573838	0.999437	1.73531
TSSK1B	0.00593998	0.999437	0.380825
WBP11	0.00608317	0.999437	0.479129
MTCH2	0.00618969	0.999437	1.15513
P4HTM	0.00623819	0.999437	0.680239
ASB13	0.00643171	0.999437	0.766934
RBMS3	0.00660223	0.999437	0.44647
TEFM	0.00668187	0.999437	1.30647
HAPLN4	0.00678879	0.999437	0.715542
SOCS2	0.00688825	0.999437	0.730339
KITLG	0.00693243	0.999437	0.776906
H2AFV	0.00699344	0.999437	1.22199
LAMC1	0.00710577	0.999437	1.21625
PGM5	0.00717298	0.999437	1.13733
MPPE1	0.00718242	0.999437	0.60766
ND	0.00725611	0.999437	0.794745
ND	0.00735558	0.999437	0.776619
CLGN	0.00755328	0.999437	0.709862
SLC35B1	0.00774634	0.999437	0.721543
SLC25A47	0.00776001	0.999437	0.684312
BC013178_frag	0.00784757	0.999437	0.744499
PIN1	0.00789001	0.999437	0.676566
C7orf25	0.00790034	0.999437	0.671423
YWHAH	0.00803438	0.999437	0.547079
CCDC134	0.00814901	0.999437	0.657889
ANKRD54	0.00816315	0.999437	1.37632
PDCD1	0.00836128	0.999437	0.717241
DDAH2	0.00837602	0.999437	0.734731
LYPLAL1	0.00844148	0.999437	0.694522
MYOZ2	0.00849303	0.999437	1.18226
PSEN1	0.00849672	0.999437	0.779539
BRD9	0.0085677	0.999437	4.48136
MOK	0.00858409	0.999437	0.809052
TRIM5	0.00862993	0.999437	0.806594
ATG101	0.00871682	0.999437	0.729702
PEX11B	0.00876565	0.999437	0.903898
EFNA1	0.00878837	0.999437	1.25252
ZNF322	0.00893315	0.999437	0.755497
B4GALT6	0.00894292	0.999437	1.19991
LOC101928327_frag	0.00903651	0.999437	1.19735
PLA2G4C	0.00910319	0.999437	0.806816
UBXN8	0.00926049	0.999437	1.27443
METTL13	0.00926257	0.999437	1.25191
DDX26B	0.00955206	0.999437	1.2626
BYSL	0.00996746	0.999437	0.785625
GNPAT	0.0100236	0.999437	1.26851
KRT9	0.0100271	0.999437	0.524154
YIF1B	0.0102022	0.999437	0.798909
TMEM192	0.0102135	0.999437	1.17082
PEX10	0.0104741	0.999437	0.819005
S100A3	0.0105401	0.999437	0.674892
SPACA7	0.0105842	0.999437	0.515418
PITX1	0.0107778	0.999437	1.18391
IL1RAP	0.0109213	0.999437	1.19762
PHF10	0.0111828	0.999437	1.20248
SBSN	0.0112701	0.999437	0.655295
ZNF449	0.0112975	0.999437	0.792164
BC126936_frag	0.0114742	0.999437	1.28943
RGS16	0.0115035	0.999437	1.77252
TGM4	0.0115175	0.999437	0.488765
RHOT2	0.0116041	0.999437	1.17396
TBCB	0.0116177	0.999437	0.717056
MUM1L1	0.0116224	0.999437	0.739611
SIGIRR	0.0117863	0.999437	1.22708
HYOU1	0.0118368	0.999437	1.30339
SHD	0.0119707	0.999437	0.501261
TTC6	0.0120245	0.999437	0.842917
ZYX	0.012098	0.999437	0.503727
SLC29A4	0.0122241	0.999437	1.11966
LIMS3	0.012333	0.999437	0.80145
HLA-DPB1	0.0123584	0.999437	1.15631
PTPRE	0.0124936	0.999437	0.681927
LRRC6	0.0125025	0.999437	1.70288
FERMT1	0.012511	0.999437	0.659029
ZNF330	0.0125355	0.999437	0.589877
CHRNA7	0.0126234	0.999437	0.767395
IL1RN	0.0126786	0.999437	2.49622
NR1H3	0.0127178	0.999437	0.736326
ND	0.0127598	0.999437	0.621822
KHDC1	0.0128515	0.999437	0.715366
HIST1H2BN	0.0129305	0.999437	1.1036
GPR182	0.0129399	0.999437	1.22678
MRE11A	0.0133967	0.999437	0.678296
ADAM15	0.0134191	0.999437	1.2112
FCER1A	0.0134548	0.999437	0.672102
EZR	0.0134633	0.999437	0.67524
TBCE	0.0135845	0.999437	0.533954
INF2_frag	0.0136305	0.999437	1.55382
CD247	0.0136753	0.999437	0.7271
DDAH1	0.0137963	0.999437	0.75648
GTF2H2C	0.0139849	0.999437	0.827472
GDNF	0.0141518	0.999437	1.17422
LRR1	0.0141779	0.999437	1.30262
PLOD2	0.0142331	0.999437	0.780501
PAFAH1B2	0.0142479	0.999437	0.516881
ZNF443	0.0142862	0.999437	0.879273
TLR5	0.0143871	0.999437	0.841122
TEX43	0.0143998	0.999437	1.18626
MOCOS	0.0144044	0.999437	0.750249
TAB1	0.0144734	0.999437	0.58924
RCOR3	0.014511	0.999437	0.697099
ALG10B	0.014638	0.999437	1.31718
ABRACL	0.0146446	0.999437	0.647227
SEC16B	0.0147231	0.999437	0.780572
PPP1R3A	0.0147449	0.999437	0.727035
C5AR2	0.0148335	0.999437	0.738222
FAM98A	0.014849	0.999437	1.27451
RACGAP1	0.0151091	0.999437	0.841467
PCDHGA5	0.015192	0.999437	1.18104
TRIM51	0.0151943	0.999437	0.700648
PSEN1	0.0153141	0.999437	1.16159
LSM3	0.0153418	0.999437	0.678533
PXMP4	0.01537	0.999437	1.18656
SLC10A5	0.0154398	0.999437	1.21223
SSU72	0.0156579	0.999437	1.46887
KRAS	0.0156582	0.999437	1.27248
WDR6	0.0157321	0.999437	0.7247
HDGFL1	0.0158713	0.999437	0.496951
F13A1	0.0159097	0.999437	0.717085
TCAP	0.0159206	0.999437	0.739951
GLYATL1	0.0161386	0.999437	0.822552
BBS4	0.0162407	0.999437	0.525017
ICMT	0.016416	0.999437	1.12973
FOXP4	0.0164468	0.999437	0.757967
LILRA4	0.0164708	0.999437	1.19671
ERG	0.0164768	0.999437	1.24795
VNN1	0.0164968	0.999437	0.750078
FNDC4	0.0168617	0.999437	1.38581
NTRK3	0.0169818	0.999437	1.22588
XKR4	0.0170205	0.999437	0.791482
ND	0.0170449	0.999437	0.691487
SHCBP1L	0.0170491	0.999437	0.54209
ITGA5	0.0170934	0.999437	1.24496
RPS3A	0.0171311	0.999437	0.78156
ND	0.0171429	0.999437	1.1542
AC104057_frag	0.0172074	0.999437	1.23042
ASF1A	0.0172487	0.999437	0.832836
SCO2	0.0175003	0.999437	0.778008
PPP1R10	0.0175755	0.999437	1.20811
AFAP1L2	0.0177863	0.999437	0.567148
DNAJB13	0.0178311	0.999437	0.725368
PSMG3	0.017895	0.999437	0.761301
ODR4	0.0179423	0.999437	1.11747
PPHLN1	0.0179495	0.999437	0.788207
PPP2R5A	0.0180521	0.999437	0.783872
ADIRF	0.0182112	0.999437	0.597999
KRT8P41_frag	0.0182279	0.999437	0.814439
SPDEF	0.0184091	0.999437	0.55991
ND	0.0184116	0.999437	1.24787
ROMO1	0.0184389	0.999437	1.15474
KJ903749_frag	0.0184396	0.999437	0.79607
TAOK3	0.0186586	0.999437	1.2842
ND	0.0186879	0.999437	0.779747
ZNF225	0.0187342	0.999437	0.636722
NOL3	0.0187624	0.999437	2.41993
CELA1	0.0187754	0.999437	0.845302
AMPH	0.0191237	0.999437	1.8979
SOAT2	0.01913	0.999437	1.1666
LIMS1	0.0191328	0.999437	0.598537
EIF4EBP3	0.0191595	0.999437	0.629429
POLK_frag	0.0192265	0.999437	0.820749
AGPAT4	0.0194646	0.999437	0.65445
RHBDD1	0.0194961	0.999437	0.72456
REG1A	0.0194973	0.999437	1.23227
LYSMD2	0.0195127	0.999437	0.548031
Q6pfe1	0.0195583	0.999437	0.724117
NARF	0.0195751	0.999437	1.2322
NCOA4	0.0197846	0.999437	0.67567
GSTA4	0.0198165	0.999437	1.20499
HS3ST3A1	0.0198566	0.999437	1.21348
IL1RN	0.019969	0.999437	2.25498
LAD1	0.0199873	0.999437	0.797114
FAM71E2	0.0200339	0.999437	1.79788
HK2	0.020044	0.999437	0.705302
C10orf91	0.0201277	0.999437	0.65855
GOLPH3L	0.0201596	0.999437	2.16418
PKNOX2	0.0202502	0.999437	0.537832
LRRC46	0.0203129	0.999437	0.766402
HAAO	0.0203704	0.999437	1.8139
ZNF672	0.0204264	0.999437	1.25489
IGFBP1	0.0204428	0.999437	1.16065
WDR66	0.0205728	0.999437	0.765351
SPATA9	0.0206126	0.999437	0.7559
CPOX	0.0206551	0.999437	1.26023
C8orf46	0.0206801	0.999437	1.22121
OTOP3	0.0207114	0.999437	0.820518
FAM107B	0.0207312	0.999437	0.722596
KIAA1522	0.0207535	0.999437	0.832075
HPD	0.0207743	0.999437	0.584052
TMEM138	0.0208424	0.999437	1.17541
SMTN	0.0208784	0.999437	0.826042
SFR1	0.0208973	0.999437	0.765994
EPHA4	0.0209508	0.999437	1.20336
RNF6	0.0210301	0.999437	0.765321
PIGM	0.0211293	0.999437	0.654944
STPG1	0.0211925	0.999437	1.18595
BMP7	0.0212101	0.999437	0.666362
KJ900829	0.0212314	0.999437	1.52794
KJ902139	0.0213581	0.999437	0.691414
C2orf74	0.0215002	0.999437	0.655327
COLEC12	0.0216058	0.999437	1.20703
KJ904383_frag	0.0216098	0.999437	0.667714
CSTF2T	0.0216689	0.999437	0.596904
SLC12A9	0.0217153	0.999437	1.18023
GPSM3	0.0217422	0.999437	0.46588
CFHR1	0.0218065	0.999437	0.815307
CETP	0.0218563	0.999437	0.795141
NAIF1	0.0218608	0.999437	0.749946
PDE1B	0.0219045	0.999437	0.572009
SLC35B4	0.0221814	0.999437	1.17712
HIBCH	0.0221888	0.999437	1.14771
NOTCH2NL	0.0222008	0.999437	0.738378
SPAM1	0.0223505	0.999437	0.793679
BCAS2	0.0223594	0.999437	0.647608
CLCN4	0.0223816	0.999437	1.18162
RAX2	0.0224123	0.999437	1.21081
SP110	0.0226075	0.999437	0.499639
GMCL1	0.0226113	0.999437	0.76545
WNT7B	0.0226795	0.999437	1.19035
EDDM3A	0.0226798	0.999437	1.15059
PUDP	0.0227102	0.999437	0.720269
PRRC2B	0.022754	0.999437	0.585191
MAP1LC3B	0.0228148	0.999437	0.822608
ND	0.0228486	0.999437	1.19438
HEPACAM2	0.0228534	0.999437	1.30821
SS18L1	0.0229954	0.999437	0.71145
EPS8L2	0.0230658	0.999437	0.737808
PRKCDBP	0.0231351	0.999437	0.586557
OR6B3	0.0231896	0.999437	1.20834
RTN3	0.0232094	0.999437	0.65207
STYX	0.0232772	0.999437	0.733672
HGD	0.0235333	0.999437	1.19227
OR4K1	0.0235584	0.999437	1.18506
GIN1	0.0235989	0.999437	0.794561
CAPZA3	0.0236113	0.999437	0.757865
C1orf137	0.02378	0.999437	1.13736
CYP2E1	0.0238104	0.999437	0.815331
PFDN2	0.0238955	0.999437	0.680769
ADCY9	0.0239058	0.999437	1.17405
HG491580.1_frag	0.0239127	0.999437	1.20087
CROT	0.0239984	0.999437	0.611887
CYP2R1	0.0240398	0.999437	1.19983
KDM4A	0.0243219	0.999437	0.720663
PRR16	0.0243223	0.999437	0.54116
C1orf105	0.0243801	0.999437	0.810358
SPCS2_frag	0.0244491	0.999437	1.2161
KCNIP2	0.0245302	0.999437	0.767652
CYP11B1	0.0245334	0.999437	0.819268
ND	0.024584	0.999437	1.32781
RP11-58H20.3_frag	0.0247099	0.999437	0.660172
STAM	0.0248246	0.999437	0.514453
PRKRIP1	0.0248284	0.999437	0.742179
RABGGTA	0.0249126	0.999437	0.789755
JKAMP	0.0250119	0.999437	0.69252
KCNN4	0.0250478	0.999437	0.78223
ID3	0.0250788	0.999437	0.649272
SKIL	0.0250959	0.999437	0.801001
LCTL	0.0251064	0.999437	0.80639
PCED1B	0.02512	0.999437	0.711191
TMSB4Y	0.0251398	0.999437	0.711639
AFAP1L1	0.0252494	0.999437	0.619728
POLR2F	0.0252531	0.999437	0.577953
SESN1	0.0254152	0.999437	1.26266
UBE2M	0.0254637	0.999437	0.737785
BYSL	0.0256717	0.999437	0.78516
ND	0.0257659	0.999437	1.3475
FBXO9	0.0257786	0.999437	1.24507
ND	0.0258836	0.999437	0.764389
PLXNA4	0.0260186	0.999437	0.741949
TMIGD3	0.0262549	0.999437	1.16985
AGPAT3_frag	0.0264479	0.999437	1.29097
FAM69A	0.0264611	0.999437	1.23716
PRRX1	0.0265077	0.999437	1.17619
ND	0.0265384	0.999437	0.713347
SLC36A1	0.0265457	0.999437	1.17196
SDHA	0.0265971	0.999437	1.2631
PCP4L1	0.0266218	0.999437	0.619556
SIM2	0.0266309	0.999437	0.738744
TTL	0.0266438	0.999437	0.780597
CABS1	0.0266632	0.999437	1.20187
GEMIN6	0.0267633	0.999437	1.32866
MRRF	0.0267668	0.999437	0.684789
KIAA1598	0.0267698	0.999437	0.51545
CP	0.0269367	0.999437	0.784131
CTHRC1	0.0269508	0.999437	0.758118
KLK11	0.0270058	0.999437	0.614543
XKR6	0.0270114	0.999437	1.32931
ARL15	0.027097	0.999437	1.29891
POLD3	0.027218	0.999437	1.18733
TRIM59	0.0273147	0.999437	1.29356
NKX2-2	0.0274333	0.999437	1.11468
BC067760.1_frag	0.0274621	0.999437	0.646253
MAP2K4	0.0275118	0.999437	1.23242
ZNF496	0.0275404	0.999437	1.18959
PPP1R13B	0.0276311	0.999437	0.720257
TLX3	0.0277356	0.999437	1.22777
TNFRSF25	0.0279999	0.999437	0.773732
SH3BGRL2	0.0280208	0.999437	0.693918
ASPH	0.0281957	0.999437	0.631472
C1orf101	0.0282514	0.999437	0.858139
NDUFS1	0.0283184	0.999437	0.784187
PNPO	0.0283337	0.999437	1.37858
FAM217B	0.0284036	0.999437	1.26687
RELT	0.0284077	0.999437	0.719796
PRKCB	0.028417	0.999437	1.15206
GTF2I	0.0284921	0.999437	0.713491
RNF115	0.0285041	0.999437	0.761819
ENY2	0.0285061	0.999437	1.21251
PLS3	0.0285088	0.999437	0.72737
TMOD2	0.0286026	0.999437	0.5891
SLTM	0.0287753	0.999437	0.758306
ND	0.0287765	0.999437	1.36762
MED6	0.0290107	0.999437	0.677354
KCNH4	0.0290229	0.999437	0.726251
KCNK10	0.0290823	0.999437	1.14509
KIR2DL5B	0.0291514	0.999437	0.821998
MAGED1	0.0292888	0.999437	0.744898
PRAMEF3	0.0293219	0.999437	0.750124
TIAL1	0.0293436	0.999437	0.649398
EWSR1	0.0295132	0.999437	0.749892
KCTD18	0.0295155	0.999437	1.22759
ZNF273	0.029541	0.999437	1.25295
ZNF679	0.0296011	0.999437	1.25851
BC006271_frag	0.0297731	0.999437	1.28925
FAM89B	0.0297976	0.999437	1.1924
PKNOX1	0.0298001	0.999437	0.793829
DNAJB3	0.029831	0.999437	0.619229
CSNK1D	0.0298616	0.999437	1.29146
ZNF839	0.0298914	0.999437	1.23827
IL9	0.0300483	0.999437	1.15881
KIFC3	0.0300584	0.999437	0.851211
STEAP2	0.0301033	0.999437	1.22364
KJ903453_frag	0.0301057	0.999437	1.20032
Q5xjv5	0.0301485	0.999437	0.553613
EYA1	0.0302212	0.999437	0.379874
LSM8	0.0303376	0.999437	0.828492
PPP1R7	0.0304207	0.999437	0.573068
E2F6	0.0304245	0.999437	0.527609
SLC10A6	0.030444	0.999437	1.16656
PIBF1	0.0304537	0.999437	0.875102
CNGB1	0.0306233	0.999437	0.764288
PAGE1	0.030663	0.999437	1.5921
ND	0.0306886	0.999437	0.769195
CCRL2	0.0307896	0.999437	1.13444
HELB	0.0309481	0.999437	0.715024
GPRC5A	0.0310092	0.999437	1.22779
EDN1	0.0311171	0.999437	0.799546
P2RX5_frag	0.0312007	0.999437	1.25331
GALP	0.0312026	0.999437	0.789513
LINC00846	0.0313676	0.999437	0.718595
PIM3	0.0313988	0.999437	1.39333
ZNF253	0.0315108	0.999437	0.86253
PORCN	0.031568	0.999437	1.10711
TPD52L2	0.0315845	0.999437	0.505374
ND	0.0316888	0.999437	1.40019
SLC18A3	0.0317143	0.999437	1.2383
COG3	0.0317711	0.999437	0.549049
GINM1	0.0318003	0.999437	0.562765
GPRC5C_frag	0.0318518	0.999437	1.17171
DGAT1	0.0320001	0.999437	0.804058
RD3	0.0320001	0.999437	1.60284
BCL2L10	0.0320663	0.999437	1.09433
TBRG1	0.0321733	0.999437	1.31
CLOCK	0.0321901	0.999437	0.783596
P2RY12	0.0322701	0.999437	0.789605
SLC29A4	0.0322951	0.999437	0.792793
RGP1	0.0324262	0.999437	0.637382
CARS	0.0324698	0.999437	0.626801
C7orf61	0.0325294	0.999437	1.32279
C10orf35	0.0325313	0.999437	1.19088
GLYR1	0.0327228	0.999437	1.18703
TICAM2	0.0327649	0.999437	1.15815
ERGIC3	0.0328042	0.999437	0.689843
EPB42	0.0328527	0.999437	1.13662
GPR75	0.032982	0.999437	1.13891
CD58	0.0331237	0.999437	0.792156
ND	0.0331616	0.999437	0.767513
RPS21	0.033164	0.999437	0.806789
OR10A3	0.0332536	0.999437	1.16337
CYGB	0.0333471	0.999437	0.625864
KIAA1191	0.0334535	0.999437	0.656725
SLC13A2	0.0335074	0.999437	1.4685
PDRG1	0.0335181	0.999437	0.711117
ND	0.033524	0.999437	1.25353
DCTPP1	0.0335858	0.999437	0.647116
NFE2L2	0.0338088	0.999437	0.648493
RAPGEF3	0.0340056	0.999437	1.24784
ASB6	0.03402	0.999437	0.822497
ELF1	0.0340631	0.999437	0.728897
TRIM47	0.0340908	0.999437	1.22129
C3orf52	0.0341957	0.999437	1.07729
TPTE	0.0342169	0.999437	0.744065
CCM2L_frag	0.0342199	0.999437	0.736569
COL2A1	0.0344112	0.999437	0.776496
ATP6V0E2	0.0345125	0.999437	1.28483
MIR1-1HG	0.0346137	0.999437	1.21883
RNF216	0.0347007	0.999437	1.15118
SMAP1	0.034728	0.999437	0.687065
ND	0.0348166	0.999437	0.611319
SWAP70	0.0348346	0.999437	0.695453
C11orf71	0.034932	0.999437	1.12942
ARID3B_frag	0.0350314	0.999437	0.469331
ATG4B	0.0350862	0.999437	0.721456
RPS6KB2	0.0350995	0.999437	0.788829
ND	0.0353313	0.999437	1.23247
TATDN1	0.0354577	0.999437	0.861214
ORC4L	0.0354895	0.999437	0.688049
C18orf21	0.0355049	0.999437	0.640683
SPACA3	0.0356347	0.999437	1.16762
EML1	0.0356476	0.999437	0.763202
CYP26B1	0.0356666	0.999437	1.16619
ZMYM5	0.0357772	0.999437	0.670009
ANXA2	0.0358051	0.999437	0.822893
HIST1H2BC	0.0358275	0.999437	0.829936
OXGR1	0.0358305	0.999437	1.12022
RAB23	0.0360072	0.999437	0.789947
RTP3	0.0360547	0.999437	1.15752
KCNMB3	0.036145	0.999437	1.28962
ND	0.0361539	0.999437	0.767386
SPHK1	0.0361682	0.999437	0.864448
PRSS21	0.0362168	0.999437	1.17224
UNC119	0.0362947	0.999437	0.565496
MTFMT	0.0362969	0.999437	1.30238
PPRC1	0.0364476	0.999437	0.488475
CFL1	0.0364863	0.999437	0.695915
LKAAEAR1	0.0365009	0.999437	0.770539
MEST	0.0365243	0.999437	1.21054
CLCC1	0.0365377	0.999437	0.694195
ARID3B	0.0367168	0.999437	0.721917
ND	0.0367258	0.999437	1.28303
ALG12	0.0367299	0.999437	1.13183
ND	0.0367304	0.999437	0.763835
SCG5	0.0367548	0.999437	0.685318
ALS2	0.0368682	0.999437	0.664367
MROH8	0.0369399	0.999437	1.19262
CPLX1	0.0369662	0.999437	0.84445
MAPRE1	0.0370311	0.999437	0.66789
CTNNA2	0.0372135	0.999437	0.790165
NFIC	0.03728	0.999437	0.848608
FAM53C	0.0373343	0.999437	0.822538
KCNK17	0.0373762	0.999437	1.39163
Hoxc12	0.037489	0.999437	1.16157
SLC25A23	0.0375238	0.999437	1.1905
RFX3	0.0375317	0.999437	0.836999
SLC9A3R1	0.0376333	0.999437	0.748759
TMIE	0.0376818	0.999437	1.17373
CTSG	0.037808	0.999437	0.75759
ARMCX4	0.037874	0.999437	0.756158
CTSS	0.038024	0.999437	1.2364
PAAF1	0.0381345	0.999437	0.851608
APOL1	0.0381944	0.999437	1.32539
CSAD	0.0382831	0.999437	1.19326
RPS7	0.0383668	0.999437	0.657457
TTYH1	0.0383681	0.999437	0.705773
ZNF800	0.0384827	0.999437	0.801662
MAFK	0.0385261	0.999437	0.727663
PIBF1	0.0385345	0.999437	0.784672
GTF2IRD1	0.038654	0.999437	1.3123
CFP	0.0388749	0.999437	0.766908
PIGS	0.0390941	0.999437	0.808528
CDC73	0.0391421	0.999437	1.13688
HOXD3	0.0391426	0.999437	0.774471
PYCARD	0.0392488	0.999437	1.23032
POTEA	0.0393349	0.999437	0.77476
IGFN1_frag	0.0393555	0.999437	1.20641
KIAA0226L	0.0394235	0.999437	1.32817
CTTNBP2NL	0.0395641	0.999437	0.619244
CLIC2	0.0395778	0.999437	0.828489
KIRREL3-AS3	0.0396588	0.999437	1.13228
NPHP1	0.0396708	0.999437	1.17897
STX8	0.039692	0.999437	1.24628
SLC2A12	0.0397005	0.999437	0.788673
FAM103A1	0.0397452	0.999437	0.764743
ZFC3H1	0.039799	0.999437	0.79284
SLC4A2	0.0398037	0.999437	1.11873
NBPF20	0.0398627	0.999437	0.720648
TBL1X	0.0398977	0.999437	0.676582
C10orf32	0.0399718	0.999437	0.7324
HADHB	0.0401757	0.999437	0.805612
FAM76A	0.0402488	0.999437	0.73914
HEMGN	0.0402886	0.999437	1.26876
ZNF446	0.040325	0.999437	1.14486
KIR2DL4	0.0403538	0.999437	1.22029
CHMP3	0.0404582	0.999437	0.605524
USP25	0.0405184	0.999437	0.792614
XPR1	0.0407148	0.999437	1.13053
Dmrt2_frag	0.040731	0.999437	0.748522
IL17RD	0.040786	0.999437	1.17868
FAM177A1	0.0408015	0.999437	0.662194
NKX2-1	0.0409122	0.999437	1.22093
ZNF471_frag	0.0411093	0.999437	0.720312
ZNF285	0.0411385	0.999437	0.768967
CSTF2	0.0411482	0.999437	0.600365
FOLR3	0.0412503	0.999437	0.827078
PCBP4	0.0412943	0.999437	0.7851
IFI30	0.0413012	0.999437	0.852785
LINC00313	0.0413153	0.999437	1.15827
CALHM1	0.0414019	0.999437	1.16755
HCST	0.0414185	0.999437	1.17121
ANKRD6	0.0414202	0.999437	1.23735
FAM167A_frag	0.0414521	0.999437	1.21594
BRINP1	0.0414877	0.999437	0.825403
ND	0.0416	0.999437	1.43352
NAA20	0.0416166	0.999437	0.709199
TAX1BP1	0.0416394	0.999437	2.33663
CELA2A	0.0416614	0.999437	0.877459
GUCA2B	0.0417285	0.999437	1.14897
NIFK	0.0418145	0.999437	0.773201
EXOSC3	0.0419006	0.999437	0.85218
HSDL2	0.0420308	0.999437	0.637121
PDIA6	0.0420695	0.999437	0.477789
WASH1_frag	0.0421294	0.999437	1.17005
UBE2L3	0.0421304	0.999437	1.25524
APOL3	0.0421383	0.999437	1.23447
ZC3H7B	0.0421468	0.999437	0.732519
AHCYL2	0.0421509	0.999437	0.730563
RWDD3	0.0421552	0.999437	0.705964
SUGCT	0.0421817	0.999437	1.16941
SLC5A7	0.0422175	0.999437	1.17645
TMUB2	0.0422241	0.999437	0.670743
CYB5B	0.0422573	0.999437	0.548235
LCN8	0.0422772	0.999437	0.855581
SERTAD2	0.0422985	0.999437	1.20515
SECISBP2L	0.0423609	0.999437	0.770435
FAM159A_frag	0.0423727	0.999437	0.622105
ATP5F1	0.0424707	0.999437	0.766153
RBM7	0.0424752	0.999437	0.809938
SDCBP	0.0425916	0.999437	1.28105
FAM172A	0.0426297	0.999437	0.777057
CFAP53_frag	0.0426451	0.999437	0.84563
ND	0.0426606	0.999437	1.10127
TLR7	0.0426854	0.999437	1.18532
SCRG1	0.0427207	0.999437	1.19639
TSPAN31	0.0427891	0.999437	1.15743
PDP2	0.0427895	0.999437	1.62705
TTC33	0.0429957	0.999437	0.770789
APOBEC3C	0.0431386	0.999437	0.679112
CCNE2	0.0431687	0.999437	0.738921
RSAD2	0.0431841	0.999437	0.833837
LACE1	0.0431949	0.999437	1.53533
TGFBRAP1	0.0432138	0.999437	0.692657
HSPA2	0.0433362	0.999437	0.590009
KLK1	0.0434136	0.999437	1.19542
ANKRD7	0.0434264	0.999437	0.795593
CTSA	0.0434357	0.999437	1.14986
SLC2A13	0.0434374	0.999437	1.1746
CBX7	0.0435208	0.999437	0.845018
SLC13A3	0.0435902	0.999437	1.22038
SYTL2	0.0436242	0.999437	0.654161
NCK2	0.0436421	0.999437	0.816542
HG495547.1_frag	0.043702	0.999437	1.14768
SMTNL2	0.0437131	0.999437	1.22969
ND	0.043719	0.999437	0.78605
ZNF461	0.0438079	0.999437	1.33439
NOL6	0.0438186	0.999437	0.610202
TLE1	0.0438775	0.999437	0.578901
PSMA6	0.043893	0.999437	0.709201
MAGEA4	0.043895	0.999437	0.62872
RECK	0.0440178	0.999437	1.1624
MTAP	0.044195	0.999437	0.671514
COX8A	0.0441952	0.999437	1.1851
OSGIN1	0.0442132	0.999437	0.816899
C7orf34	0.044235	0.999437	1.10145
LIPT1	0.0442646	0.999437	0.881757
TMEM167A	0.0442773	0.999437	0.832041
ADGRG4	0.0442917	0.999437	0.779072
OXSR1	0.0443326	0.999437	0.758155
CYP2B6	0.0444023	0.999437	0.735144
DEPP	0.0444787	0.999437	1.39666
ANG	0.0445527	0.999437	1.15306
PIK3R4	0.0447376	0.999437	1.19343
CDIPT	0.0447828	0.999437	1.22323
LSMEM2	0.0448243	0.999437	0.691738
SLC35D2	0.044906	0.999437	1.16211
C18orf8	0.0449358	0.999437	1.14869
STBD1	0.0449506	0.999437	0.874347
MOGAT2	0.0450102	0.999437	0.578968
RAB7B	0.0450157	0.999437	0.830061
EIF2AK3	0.0450691	0.999437	0.741628
TCAF1	0.0451942	0.999437	0.740977
DUSP15	0.0452725	0.999437	1.1871
NDUFS7	0.0453033	0.999437	0.736006
IPO8	0.045351	0.999437	0.791849
HAAO	0.0453645	0.999437	1.9538
TNNI1	0.0454899	0.999437	1.13287
ND	0.0455187	0.999437	1.28518
PTTG1	0.0455571	0.999437	1.21767
F3	0.0455922	0.999437	0.72009
HP	0.0455999	0.999437	0.798047
TMEM139	0.0456015	0.999437	0.75654
SPC25	0.0456683	0.999437	0.927379
CBWD1	0.0457298	0.999437	0.709937
ENOX1	0.0457465	0.999437	0.832573
OR5P3	0.0458264	0.999437	1.19752
IMUP	0.0458475	0.999437	0.783711
GIP	0.04594	0.999437	0.80333
ZC2HC1C	0.0460168	0.999437	1.18097
ELAVL3	0.0460621	0.999437	1.26771
GAGE4	0.0460698	0.999437	1.45028
CBR3	0.0460815	0.999437	2.29555
TPK1	0.0461153	0.999437	1.52684
OR13G1	0.0461206	0.999437	1.15095
C15orf57	0.0461644	0.999437	1.1799
PEX16	0.0461838	0.999437	1.20045
ND	0.0462477	0.999437	0.762846
IFITM1	0.0463438	0.999437	0.785708
CALD1	0.046354	0.999437	0.636193
FGF5	0.0464402	0.999437	1.23304
ST8SIA4	0.0464975	0.999437	1.16796
MPV17L2	0.0466007	0.999437	1.60041
GSAP_frag	0.0466793	0.999437	0.434992
MDFI	0.0467248	0.999437	0.81602
POLDIP2	0.0467619	0.999437	1.19326
NAPRT	0.0467757	0.999437	0.760866
EPS8	0.0468152	0.999437	0.864545
ASUN	0.0468672	0.999437	1.22659
TUBB4Q	0.0469069	0.999437	0.759586
ND	0.0470208	0.999437	0.744459
UBR7_frag	0.0470846	0.999437	0.894238
SH3BP2	0.0471519	0.999437	0.747933
TRMT2B	0.0471774	0.999437	0.794231
NALCN	0.0471878	0.999437	0.721381
MAS1	0.0472355	0.999437	1.14656
AGFG2	0.0472387	0.999437	0.89505
FOXM1	0.0472592	0.999437	1.21111
APIP	0.0472981	0.999437	1.43191
EFCAB11	0.0473403	0.999437	1.10405
ND	0.0473452	0.999437	0.85063
ND	0.0474818	0.999437	1.3938
TBXAS1	0.04753	0.999437	0.636861
SLC22A18AS	0.0475579	0.999437	1.19425
BTNL3	0.0475767	0.999437	1.10386
DUSP4	0.0476176	0.999437	0.749339
IQCA1	0.0476366	0.999437	0.810969
SLC24A5	0.0476722	0.999437	1.12943
SH3BP1	0.0479398	0.999437	1.84191
FOXF1	0.0480124	0.999437	1.21101
VKORC1	0.0480652	0.999437	1.23722
Supt6h	0.0482422	0.999437	0.469965
PTPN7	0.0483421	0.999437	1.36335
MAS1L	0.0484079	0.999437	1.16531
ARPC5	0.0484315	0.999437	0.720524
RFX3	0.0485311	0.999437	0.7059
PAAF1	0.0485765	0.999437	0.790093
SLC22A11	0.0485799	0.999437	1.24159
FGFR1OP	0.048601	0.999437	0.676373
PXN	0.0486163	0.999437	1.21705
SUV420H1	0.0486374	0.999437	1.19102
LRSAM1	0.0487903	0.999437	0.800929
ZFP92	0.0489443	0.999437	1.13346
TMEM159	0.049035	0.999437	0.789047
PSMC1	0.0490521	0.999437	0.774829
ODF2	0.0490663	0.999437	1.11896
GADD45G	0.0491908	0.999437	0.615749
GRM3	0.0492077	0.999437	1.14269
SNX13	0.0492368	0.999437	0.729954
PGM5	0.0492467	0.999437	1.17647
WT1-AS	0.0493276	0.999437	0.83552
TOMM6	0.0493658	0.999437	0.850151
SMAP1	0.0493659	0.999437	0.745991
KCNK12	0.0494207	0.999437	1.22883
FAM188B	0.0494694	0.999437	1.22457
WDFY2	0.0494727	0.999437	0.638234
ND	0.0494887	0.999437	1.06718
EVI2A	0.0495209	0.999437	1.20849
TARBP2	0.0495311	0.999437	1.46764
NR3C2	0.0496299	0.999437	0.726489
WDR75	0.0496525	0.999437	0.808311
PPARA	0.0496534	0.999437	0.776279
PCDHA7	0.0496854	0.999437	1.13474
PSMB5	0.0498337	0.999437	0.766788
SCP2	0.0499587	0.999437	1.18839

## Sheet: DE - Combined - Toxicity
Name	P.value	Q	Fold.change
FAM222B	0.000170595	0.828314	0.652596
POLR2C	0.000327481	0.828314	1.7788
PRMT8	0.000377617	0.828314	1.55878
PIH1D1	0.000427714	0.828314	2.00099
ACTL6B	0.000452711	0.828314	2.39349
RAB40B	0.00051578	0.828314	2.04568
ND	0.000516369	0.828314	1.93237
C7orf50	0.000572133	0.828314	0.310443
SUMO1	0.000572506	0.828314	1.56025
DEDD	0.000597304	0.828314	1.98784
LMX1B	0.000620957	0.828314	0.602804
FAM9C	0.00066535	0.828314	2.65345
ACPP	0.000725431	0.828314	0.367085
TREX1	0.000913726	0.828314	0.470678
SLC25A26	0.000919416	0.828314	0.631054
KJ905805	0.000929167	0.828314	0.847075
IRF1	0.00103596	0.828314	1.59189
MSRB1	0.00104455	0.828314	0.793422
ALDH1L1	0.00106141	0.828314	2.41208
BBS10	0.00108175	0.828314	0.887544
STK3	0.00113248	0.828314	1.85815
YBX1	0.00119374	0.828314	0.604732
STX3	0.00122122	0.828314	0.570872
LSMEM1	0.0012309	0.828314	0.582196
CLIC2	0.00129533	0.828314	1.61408
RAG2	0.00151151	0.828314	2.31776
OCIAD1	0.0015388	0.828314	0.602625
EPB41L2	0.00160327	0.828314	0.357243
DDX59	0.00176877	0.828314	0.737383
FGFBP1	0.00183418	0.828314	1.50354
MED30	0.00196853	0.828314	2.23465
SS18L1	0.00198877	0.828314	1.64509
MARCH8	0.00205334	0.828314	0.386153
TFAP2B	0.00213057	0.828314	0.42548
MOV10	0.00214918	0.828314	0.457079
STIP1	0.00220643	0.828314	5.19392
CYBRD1	0.00220717	0.828314	0.624022
TMEM79	0.00222816	0.828314	0.653611
PPP3R2	0.00223342	0.828314	1.74371
ND	0.00228126	0.828314	1.88095
SMNDC1	0.00231879	0.828314	0.600077
FAM69B	0.00238651	0.828314	0.4873
AKAP5	0.00240319	0.828314	0.555209
ICAM4	0.00240506	0.828314	0.595892
TDG	0.0024837	0.828314	0.495959
TCL1A	0.00250577	0.828314	1.60518
FGFR1OP2	0.00253692	0.828314	1.41243
OSM	0.00254258	0.828314	0.879938
TADA2B	0.00260392	0.828314	1.70639
HMGN2	0.00260594	0.828314	0.227738
NAV2_frag	0.00262445	0.828314	0.587642
MAPKAP1	0.00273287	0.828314	0.692968
LIG3	0.00277169	0.828314	0.510114
LINC00313	0.00287884	0.828314	0.654195
GPATCH4	0.00288268	0.828314	0.421307
ARV1	0.00304573	0.828314	0.753945
KRTAP5-2	0.00313858	0.828314	2.62736
LPCAT3	0.00313988	0.828314	0.659911
ZNF311	0.00318907	0.828314	2.12658
PIGQ	0.0032344	0.828314	0.444857
RIPK2	0.00328076	0.828314	1.80879
MATK	0.00331512	0.828314	0.691176
ND	0.00341843	0.828314	1.52856
UCP2	0.00342451	0.828314	0.783498
AP1M2	0.00346868	0.828314	2.22083
KLHL14	0.00353311	0.828314	2.00522
PYCR1	0.00364185	0.828314	2.25405
DHX40	0.00383257	0.828314	0.836439
GLTSCR1	0.00388324	0.828314	2.64208
KRTAP6-2	0.00394795	0.828314	2.24683
COLEC11	0.00407937	0.828314	2.04586
SFXN1	0.00408181	0.828314	0.628488
CFHR5	0.00413407	0.828314	0.501119
WWOX	0.00415092	0.828314	1.97549
FSTL3	0.00417365	0.828314	2.19349
PRIM1	0.00426472	0.828314	0.662458
MTAP_frag	0.00427457	0.828314	1.75881
CDC37	0.00446973	0.828314	2.80131
ND	0.00453378	0.828314	1.36542
MAL	0.00456061	0.828314	0.602459
ZCRB1	0.00456819	0.828314	0.864033
NR3C1	0.00461163	0.828314	1.7914
SAMD1	0.00466819	0.828314	2.7512
HOXA1	0.00472007	0.828314	0.612151
RGMA	0.00482972	0.828314	1.50916
STARD3	0.00483418	0.828314	0.839602
RYBP	0.00489817	0.828314	0.541114
ND	0.00494289	0.828314	1.38962
RGS3	0.00495166	0.828314	0.503977
PRKRIR_frag	0.00499932	0.828314	2.15199
POLDIP2	0.00503006	0.828314	0.613922
CORO2A	0.00508814	0.828314	0.48761
RTN4IP1	0.00514623	0.828314	0.602247
ASIC2	0.00518509	0.828314	0.460513
THEM4	0.00524917	0.828314	0.464715
NME8	0.00526526	0.828314	0.297475
FIBIN	0.00528861	0.828314	1.50358
MARCO	0.00531201	0.828314	0.610169
GPR157	0.00533199	0.828314	0.682533
H1FX	0.00538235	0.828314	0.329829
RPL14	0.00547759	0.828314	0.43355
CD8B	0.00555513	0.828314	0.672728
GLYR1	0.00559944	0.828314	0.593356
AGFG1	0.00564601	0.828314	1.41771
SLC2A8	0.00564791	0.828314	0.58959
PDS5A_frag	0.00565676	0.828314	0.456719
PYURF	0.0056923	0.828314	0.581782
MIS18BP1	0.00571409	0.828314	0.507126
FCRL2	0.00578376	0.828314	0.733416
ACHE	0.00581683	0.828314	1.31122
BRD3	0.00582492	0.828314	0.544274
STAT5A	0.00591676	0.828314	1.69963
DVL2	0.00592441	0.828314	1.44303
CABYR	0.00605388	0.828314	0.925249
SULT1B1	0.00618555	0.828314	2.66856
KARS	0.00639981	0.828314	2.27641
FSIP1	0.00646575	0.828314	0.533248
MBIP	0.00650404	0.828314	1.53449
OR4K13	0.00654961	0.828314	0.572322
RASGEF1A	0.00658482	0.828314	1.80446
C20orf195	0.00672203	0.828314	2.36254
SMS	0.00675364	0.828314	2.9476
ND	0.00679408	0.828314	2.27238
OPA1	0.00689115	0.828314	0.704817
TRIM33	0.00705993	0.828314	2.45004
YWHAB	0.00710676	0.828314	2.21766
H1F0	0.00711266	0.828314	0.329538
ARL8A	0.00712896	0.828314	0.933448
HAUS3_frag	0.00718654	0.828314	0.734419
APOC4	0.007278	0.828314	0.734589
NUSAP1	0.0072807	0.828314	0.451222
CRAT	0.00736751	0.828314	0.486031
ND	0.00757572	0.828314	0.917053
CD83	0.00757682	0.828314	1.67391
SENP2	0.00762469	0.828314	0.597619
BCL7C	0.00767021	0.828314	6.90467
CYB561A3	0.00768643	0.828314	0.714861
AADAC	0.00771755	0.828314	0.706596
PGS1	0.00790893	0.828314	1.77853
FNIP1	0.00791579	0.828314	1.9006
ROBO3	0.00792285	0.828314	0.52445
OR52W1	0.00797358	0.828314	0.620097
IL16	0.00798033	0.828314	0.471183
ZFYVE19	0.00799364	0.828314	1.36695
ATP6V1E2	0.00832808	0.828314	1.51082
CPEB2	0.00839279	0.828314	1.60175
PYROXD2	0.00841905	0.828314	1.48867
NF2_frag	0.00843976	0.828314	1.38124
ATAD5	0.00843987	0.828314	1.9917
GPLD1	0.00852831	0.828314	0.732504
SCRG1	0.00858188	0.828314	0.602091
SLC46A3	0.00860109	0.828314	0.665084
RAB3C	0.00864453	0.828314	1.51813
ND	0.00877109	0.828314	2.82037
PAQR3	0.00883282	0.828314	0.620319
RGS12	0.00883409	0.828314	0.597449
SZRD1	0.00883951	0.828314	0.545094
RBM19	0.0089887	0.828314	0.472792
PTDSS1	0.00900769	0.828314	0.769971
HOXD1	0.00902823	0.828314	0.589105
KCNK12	0.00906341	0.828314	0.648091
HP1BP3	0.00908256	0.828314	0.403169
RFC5	0.00915261	0.828314	1.42856
HIST1H1A	0.00918145	0.828314	0.256497
KISS1	0.00922203	0.828314	0.563269
RGR	0.00922903	0.828314	1.91643
SCAND2P	0.00924835	0.828314	2.10892
PTPN20	0.00935832	0.828314	1.94851
ADO	0.0095618	0.828314	0.657861
TTI2	0.00965655	0.828314	2.00182
NAP1L2	0.00975539	0.828314	0.856468
SERPINE2	0.00975633	0.828314	0.878107
TRIM10	0.00976472	0.828314	1.58228
PEX3	0.00979918	0.828314	0.877109
SLC10A3	0.00980968	0.828314	1.3953
PCM1	0.00994041	0.828314	0.700323
DRG1	0.00999689	0.828314	0.7067
NLGN4X	0.0100082	0.828314	0.633385
MMACHC	0.0100176	0.828314	0.682943
NT5DC1	0.0100759	0.828314	0.642615
SLC22A8	0.0101197	0.828314	0.609919
MAP4K5	0.0101756	0.828314	0.609095
CMTM1_frag	0.0102284	0.828314	0.745898
PRR22	0.0102489	0.828314	0.495433
VCY	0.0102879	0.828314	0.363431
IL2	0.0103434	0.828314	1.82536
GCGR	0.0103642	0.828314	0.544694
WASH1_frag	0.0103885	0.828314	1.38872
MTERF3	0.0104135	0.828314	1.3575
ADAM2	0.0104315	0.828314	0.635933
NINJ2	0.0104426	0.828314	0.686736
ORAI1	0.010488	0.828314	0.670326
ERAS	0.010538	0.828314	0.745732
C1orf109	0.0106173	0.828314	0.650568
TBL2	0.0107216	0.828314	0.604808
IGIP	0.0107373	0.828314	1.61193
CACNB1	0.0108308	0.828314	0.531252
DNTTIP1	0.0108412	0.828314	0.454799
HAUS6	0.0108707	0.828314	0.668448
NRN1L	0.0108713	0.828314	1.87373
COTL1	0.010879	0.828314	0.505762
PRKCH	0.0109432	0.828314	0.575077
PRPF4B	0.0109837	0.828314	0.596413
L3MBTL3	0.0110395	0.828314	0.789604
CLEC7A	0.0110573	0.828314	1.50484
TFAP2A	0.0110595	0.828314	0.465067
LRRC32	0.0110713	0.828314	0.648753
SEL1L3	0.0111557	0.828314	0.756621
CTBP1	0.0111806	0.828314	2.72308
PPP2R4	0.0112119	0.828314	1.54587
CAMK4	0.0113176	0.828314	1.94988
LAIR2	0.0114278	0.828314	0.581726
TMEM259	0.0114756	0.828314	0.568208
NDUFV3	0.0114841	0.828314	0.543553
M6PR	0.0115163	0.828314	0.639431
GATAD2B	0.0115302	0.828314	0.736578
ND	0.0115367	0.828314	1.2587
ND	0.0117172	0.828314	1.43693
KIAA1468_frag	0.0118007	0.828314	0.621486
FGF12	0.011853	0.828314	0.656952
HNRNPUL1	0.0118717	0.828314	0.449043
SLC45A3	0.0119315	0.828314	0.598799
FAS	0.0119427	0.828314	1.57925
DPY30	0.0119937	0.828314	2.61106
SLC39A3	0.0120907	0.828314	0.576535
AASDH	0.0121464	0.828314	0.893257
OR52N4	0.0121776	0.828314	0.571821
ISYNA1	0.0121794	0.828314	1.92672
CHD2	0.0121875	0.828314	0.790396
VCY	0.0122033	0.828314	0.402541
AGL	0.012275	0.828314	1.79698
FBXL3	0.0123709	0.828314	1.94694
VPS29	0.0123878	0.828314	0.68887
DMC1	0.0124125	0.828314	2.16412
IPO13	0.0124295	0.828314	0.632236
HIPK3	0.0125677	0.828314	2.50879
CIR1	0.0126274	0.828314	0.535173
MRPL30	0.0126884	0.828314	1.56823
ND	0.0127121	0.828314	0.518863
LEXM	0.0127465	0.828314	0.562994
OR10G9	0.0127513	0.828314	0.574243
DCLRE1B	0.012771	0.828314	1.38194
YK006	0.0127999	0.828314	0.682456
KJ904380_frag	0.0128123	0.828314	0.513003
GYG2	0.0128346	0.828314	2.40846
NDUFA11	0.012852	0.828314	0.59422
PDS5B	0.0129015	0.828314	1.59542
TMUB1	0.0129813	0.828314	0.644151
TXNL4B	0.0130787	0.828314	0.884799
LY6G6C	0.0130839	0.828314	0.683978
CYP26B1	0.0131085	0.828314	0.675242
MAFF	0.0132022	0.828314	0.724494
RGN	0.0132196	0.828314	0.536852
TMEM178A	0.0132822	0.828314	0.64561
C12orf40	0.0132889	0.828314	0.596216
PRR7	0.0133275	0.828314	0.570246
HHIPL2	0.0134131	0.828314	0.470247
TAS2R13	0.0136419	0.828314	0.665622
CACNG6	0.0137891	0.828314	0.542611
CLEC3A	0.0137891	0.828314	1.8697
TCAP	0.0138458	0.828314	1.55027
NOP56_frag	0.0140061	0.828314	0.412333
TPD52L3	0.0140119	0.828314	1.45008
GPD1	0.0140125	0.828314	2.2968
COX5B	0.0140945	0.828314	0.721294
H1F0	0.0141346	0.828314	0.513952
CRTAM	0.0141437	0.828314	2.04072
HTR3A	0.0141551	0.828314	0.787942
FAM9C	0.0142137	0.828314	2.06348
CELA2B	0.0142867	0.828314	0.680829
CENPT	0.0143068	0.828314	0.591001
LTB	0.0143096	0.828314	1.57995
B3GALT1	0.0143755	0.828314	0.651368
HMGA1	0.0144158	0.828314	0.40919
TAF1A	0.0144194	0.828314	1.53722
TCEAL6	0.0144586	0.828314	2.59061
ASCC2	0.0144762	0.828314	0.60864
HMGN2_frag	0.014527	0.828314	0.694596
LINC00471	0.0145817	0.828314	0.682617
TMIE	0.0145906	0.828314	0.642722
VASP	0.014612	0.828314	2.50814
OR1J1	0.0146204	0.828314	0.691609
NLRP3	0.0146282	0.828314	0.731417
SLC9A6	0.0146574	0.828314	0.878696
NOV	0.014827	0.828314	1.57761
GABRG1	0.0148893	0.828314	0.60033
RNF40_frag	0.014936	0.828314	0.532259
KDM4D	0.0149604	0.828314	0.603817
LN607916.1_frag	0.01502	0.828314	0.750483
CALCR	0.0150647	0.828314	0.684428
NTM-AS1	0.0150725	0.828314	0.744731
CELA3A	0.0151269	0.828314	0.91442
PLEKHA7	0.0152151	0.828314	1.4922
SLC25A38	0.0152263	0.828314	0.898899
UBE2D2	0.0152321	0.828314	0.754229
MRPS34	0.0152595	0.828314	0.527494
ND	0.0152933	0.828314	1.52042
KAT7	0.0152998	0.828314	0.610625
ND	0.0154615	0.828314	1.93222
KCNQ5	0.0155581	0.828314	0.611775
PDLIM5	0.0155723	0.828314	0.65832
PDZD3	0.015591	0.828314	2.04762
PPP6C	0.0156962	0.828314	1.85961
MTDH	0.0157326	0.828314	0.560907
VWC2L	0.0157794	0.828314	2.90265
PEX1	0.0158111	0.828314	2.2389
ZNF385B	0.0158172	0.828314	0.458591
GIGYF2	0.0159512	0.828314	0.59742
MFNG	0.0161176	0.828314	0.73696
P2RX1	0.0162423	0.828314	0.888555
ND	0.016267	0.828314	2.14108
APCS	0.0163291	0.828314	1.92669
ND	0.0163513	0.828314	1.37761
ND	0.016358	0.828314	3.18974
MGC45922	0.0163647	0.828314	0.750484
TMEM59	0.016425	0.828314	0.460403
STARD10	0.0164317	0.828314	0.515877
PROCA1	0.0165504	0.828314	0.550468
MOB1A	0.0166148	0.828314	0.601137
MKNK2	0.0166968	0.828314	1.8518
ND	0.0167411	0.828314	1.95201
MACROD1	0.0168242	0.828314	0.539296
CLSTN3	0.016832	0.828314	0.614382
JAM3	0.0168834	0.828314	1.56679
ND	0.0171173	0.828314	0.92141
KJ900930_frag	0.0171182	0.828314	2.08792
KJ903335_frag	0.017132	0.828314	1.48238
GIP	0.0171978	0.828314	0.636145
DUSP10	0.0172226	0.828314	1.48533
PLEKHO1	0.0172819	0.828314	0.545186
SLX1A	0.0173567	0.828314	2.18153
XCL1	0.0173974	0.828314	0.588838
TP53TG3	0.0174386	0.828314	0.659656
IP6K2	0.0174409	0.828314	0.750101
UBE2W	0.0174468	0.828314	0.725406
ASAH2B	0.0174896	0.828314	0.819232
LCE1D	0.0174913	0.828314	2.0231
FBXO24	0.017518	0.828314	0.697619
XRCC1	0.0175402	0.828314	0.19745
NR4A2	0.0176242	0.828314	1.47687
GSTA4	0.0176408	0.828314	2.03742
NLRP2	0.0177404	0.828314	0.651855
TRIM5	0.0178132	0.828314	1.27719
LZTS1	0.0178458	0.828314	2.27092
RAB8A	0.017848	0.828314	1.56882
RCAN2	0.0178569	0.828314	1.73637
SPATA20	0.0178596	0.828314	2.5178
FGF13	0.0179381	0.828314	0.680285
SLURP1	0.0179509	0.828314	0.758736
FAM134B_frag	0.0179512	0.828314	0.299281
VASH1	0.017955	0.828314	0.61648
HMGA1	0.0180765	0.828314	0.412261
CYP4F12	0.0181775	0.828314	0.673137
NOC4L	0.0181942	0.828314	1.35992
BRD3	0.0181976	0.828314	0.704768
PPP1R12A	0.0182597	0.828314	1.64386
AREG	0.0182663	0.828314	0.79731
DHDH	0.0183713	0.828314	0.698439
NCS1	0.0184489	0.828314	2.27753
ND	0.018479	0.828314	1.49241
ARHGEF3	0.0185511	0.828314	0.687739
C4orf36	0.0186326	0.828314	1.94357
BSPRY	0.0186865	0.828314	1.49258
N6AMT1	0.0186906	0.828314	0.795506
HG497681.1_frag	0.0187344	0.828314	0.657479
DGKA	0.0187889	0.828314	0.746267
SLFNL1	0.0188233	0.828314	0.579268
NICN1	0.0188797	0.828314	1.5776
GTF3C2	0.018887	0.828314	0.785346
KJ901271	0.0188876	0.828314	2.04403
KJ901923_frag	0.0189268	0.828314	0.708048
FANCA	0.0189646	0.828314	0.734959
ND	0.0189663	0.828314	1.72617
ZNF740	0.0189802	0.828314	0.729012
IMPAD1	0.0189978	0.828314	0.676614
ERCC5	0.0190133	0.828314	0.605372
PPHLN1	0.0190532	0.828314	0.584325
KIF19	0.0190655	0.828314	1.49354
TICAM2	0.0190903	0.828314	0.534555
SPAG6	0.0191267	0.828314	0.675878
FAM214B	0.0191465	0.828314	0.599033
MFAP3L	0.019281	0.828314	0.541498
CALCOCO1	0.0192989	0.828314	0.267751
HG502761.1_frag	0.019392	0.828314	0.577903
IFT22	0.0194365	0.828314	1.65191
SLC30A7	0.0194808	0.828314	0.699003
UNKL	0.0195267	0.828314	0.913134
AKR1C8P	0.0195385	0.828314	1.97799
RP11-998D10.4_frag	0.01955	0.828314	2.04956
TMOD1	0.0195629	0.828314	0.659078
DPPA4	0.0195971	0.828314	0.680991
ZNF221	0.0196023	0.828314	1.6943
LMNTD1	0.0196068	0.828314	0.613727
ATP5J2	0.0196228	0.828314	0.721482
SERPINA3	0.019635	0.828314	0.565971
STX11	0.0197235	0.828314	0.633019
AK094777.1_frag	0.0197602	0.828314	1.51658
PPP1R1A	0.0197652	0.828314	3.78211
PCDHGC4	0.0198034	0.828314	0.676705
PLAGL1	0.01987	0.828314	0.684949
CMTM2	0.0198834	0.828314	2.06526
MTX2	0.0201798	0.828314	0.837044
TSPAN17	0.020196	0.828314	0.869594
RTN4	0.0203404	0.828314	2.3986
ANGPT1	0.0203869	0.828314	0.623583
SH3D19	0.0204108	0.828314	1.5307
RNF148	0.0204259	0.828314	1.32795
CLSTN1	0.0204313	0.828314	1.39859
BIRC3	0.0204411	0.828314	0.63527
ND	0.0204917	0.828314	1.40446
ENSA	0.020581	0.828314	1.53229
RBM7	0.0205931	0.828314	1.4985
KCNG4	0.0206243	0.828314	0.710864
ND	0.0208482	0.828314	0.899408
FBXW2	0.0208505	0.828314	1.98077
NCOA2	0.0208572	0.828314	2.50505
SLC47A1	0.021107	0.828314	0.659908
EPB41L3	0.0211094	0.828314	0.570067
TCEAL6	0.021195	0.828314	3.11696
TMEM98	0.0212436	0.828314	1.69333
DOK5	0.0212742	0.828314	1.25954
ND	0.0213517	0.828314	0.689831
MRGPRX3	0.0214072	0.828314	0.605854
BBS7	0.021473	0.828314	0.615338
PTPN23	0.0214787	0.828314	2.14609
HAAO	0.0214979	0.828314	2.4119
HAUS2	0.0215044	0.828314	0.911048
TPP1	0.0215135	0.828314	2.02933
ING1	0.0215182	0.828314	0.503425
PTPRD	0.0215203	0.828314	1.82908
APLN	0.0215473	0.828314	0.629085
ZNF671	0.0216213	0.828314	0.912911
ALOX12	0.0216448	0.828314	0.722192
ARHGEF4	0.0216817	0.828314	1.77577
INTS10	0.0216892	0.828314	1.40493
FBXL2	0.0216994	0.828314	0.579403
ADAMTSL1	0.0217131	0.828314	0.622055
SCGB2A2	0.0217202	0.828314	0.669818
GGPS1	0.0217585	0.828314	1.69256
ATP6V1C1	0.0218489	0.828314	1.45559
SLC27A3	0.0218676	0.828314	0.740928
LSMEM2	0.0219508	0.828314	2.38184
IGKC	0.0219723	0.828314	0.618883
GYLTL1B	0.0219734	0.828314	1.97432
AMOTL1	0.0220645	0.828314	1.60807
MED28	0.0221224	0.828314	0.811769
TBC1D7	0.0221422	0.828314	0.544112
PPM1N	0.0221556	0.828314	1.84072
GTF3C2	0.0221628	0.828314	0.68627
NDFIP1	0.0221955	0.828314	2.22771
KRT34	0.0222112	0.828314	1.73627
HSPB3	0.0223591	0.828314	1.93093
ARRDC4	0.0223778	0.828314	2.04223
OBFC1	0.0223881	0.828314	0.595218
ND	0.0224212	0.828314	0.613095
ZNF280C	0.0224927	0.828314	0.673447
POMC	0.0225185	0.828314	0.602155
GRPEL1	0.0226709	0.828314	0.537559
WDR47	0.02286	0.828314	1.79349
MTMR8	0.0228739	0.828314	0.683859
CHI3L1	0.0228941	0.828314	1.72591
PIKFYVE	0.0229034	0.828314	0.507976
PPP2R5A	0.0229426	0.828314	1.49296
NELL1	0.0231066	0.828314	1.89184
MRPS2	0.023108	0.828314	0.671274
EWSR1	0.0231729	0.828314	1.5979
GPR84	0.0232708	0.828314	0.570146
ALDH4A1	0.023283	0.828314	0.702542
TNFSF18	0.0232839	0.828314	0.710992
OGG1	0.023383	0.828314	0.51932
SLC10A1	0.0234245	0.828314	0.712462
FBXO22	0.0234409	0.828314	1.6931
DXO	0.0234589	0.828314	1.47753
FCN3	0.0234726	0.828314	1.43815
PNPT1	0.0235299	0.828314	0.693053
TTLL9	0.023561	0.828314	2.0652
MAPK3	0.0236331	0.828314	1.36625
SLC16A1	0.0236451	0.828314	0.863569
BNIP3L	0.0236541	0.828314	1.45787
MNT	0.0236906	0.828314	2.67488
ELOF1	0.0237056	0.828314	0.633131
C21orf62	0.0237473	0.828314	1.72516
DIMT1	0.023847	0.828314	0.481418
SYAP1	0.023877	0.828314	4.06425
PPFIA4	0.0239015	0.828314	2.15152
ZNF398	0.023933	0.828314	0.615465
COMMD10	0.0240684	0.828314	0.523102
FAF1	0.0240737	0.828314	3.94669
CCDC88B_frag	0.0240746	0.828314	0.673046
IGL@	0.0241404	0.828314	0.567168
ZBTB44	0.0241833	0.828314	1.79814
OR12D3	0.0242443	0.828314	0.695538
TADA2A	0.0242461	0.828314	1.57858
NAALAD2	0.024271	0.828314	1.33015
CLCN5	0.0242776	0.828314	0.582297
POLR1D	0.0243109	0.828314	0.725312
SLC35E1_frag	0.0243373	0.828314	0.699265
ZHX1-C8orf76	0.0243965	0.828314	0.565695
TMEM182	0.0244985	0.828314	1.57382
MAGEB3	0.0245108	0.828314	0.665601
KRTAP5-4	0.0245671	0.828314	1.67228
TIMM9	0.0245943	0.828314	0.736192
USP36	0.0246162	0.828314	1.46027
PRICKLE3	0.0246176	0.828314	1.65694
FAM159A_frag	0.0246224	0.828314	1.79785
SLC7A10	0.0246635	0.828314	0.643655
AZU1	0.024716	0.828314	0.849446
C7orf43	0.0247327	0.828314	1.83164
COQ2	0.0247708	0.828314	0.687006
CRP	0.0249199	0.828314	1.72514
SS18L1	0.0249688	0.828314	1.70026
LIPC	0.0249752	0.828314	1.56814
DEFA1	0.0250353	0.828314	1.38216
NCK2	0.02504	0.828314	1.2751
DAO	0.0250598	0.828314	1.65065
ZNF771	0.0252035	0.828314	0.527701
SULT1A3	0.0252046	0.828314	1.47641
USP44	0.0252761	0.828314	1.57547
AKTIP	0.0252806	0.828314	1.50903
CELF2	0.0254127	0.828314	0.766635
YWHAZ	0.0254304	0.828314	2.3139
ZNF451	0.025481	0.828314	1.7211
INPP5F	0.025533	0.828314	1.63167
MFSD12	0.0256578	0.828314	0.619091
IFNL3	0.0257531	0.828314	1.7945
FUZ	0.0258128	0.828314	1.35015
NR5A2	0.0258201	0.828314	0.59933
NR4A2	0.0258552	0.828314	0.766868
VGLL4	0.0259514	0.828314	2.02401
FAM86C1	0.0260301	0.828314	0.655326
ARSG	0.0260482	0.828314	0.604788
ODR4	0.026078	0.828314	0.654533
RARRES3	0.0261032	0.828314	0.625883
PLPP7	0.0261876	0.828314	0.60621
KCNS1	0.0262102	0.828314	1.24337
TCEAL6	0.0263022	0.828314	3.26205
ATP6V0E1	0.0263149	0.828314	0.640967
CCDC70	0.0263233	0.828314	1.99334
CD79B	0.0263807	0.828314	0.627881
SLC41A1	0.0264649	0.828314	0.599939
SPAG6	0.0265475	0.828314	1.77871
ND	0.0266084	0.828314	0.649243
MARK4	0.02664	0.828314	2.34775
RETNLB	0.0266583	0.828314	2.27728
ELMOD3	0.0266777	0.828314	0.618283
TAZ	0.0267978	0.828314	1.48219
ZNF385A	0.0267992	0.828314	0.467734
PCDHAC2	0.0268667	0.828314	0.614293
KLHL14	0.0268711	0.828314	2.03696
CD58	0.0269782	0.828314	1.52472
BLOC1S1	0.0269941	0.828314	0.736343
IST1	0.0270177	0.828314	1.4033
PLIN3	0.0270787	0.828314	2.47832
YIPF4	0.0270907	0.828314	0.703971
ABT1	0.0271259	0.828314	1.42287
ICAM4	0.027137	0.828314	0.561599
LAPTM5	0.0272549	0.828314	0.606475
BMP8A_frag	0.0273675	0.828314	1.46451
SEPT1	0.0273717	0.828314	0.747342
ND	0.0274479	0.828314	1.63243
ADGRG5	0.0274846	0.828314	0.737245
BECN1	0.0275548	0.828314	0.901491
ERVMER34-1_frag	0.0276724	0.828314	1.9254
CENPU	0.0276777	0.828314	0.655221
JUP	0.0277871	0.828314	0.526743
RBPMS	0.0279583	0.828314	0.498143
ULK3	0.0279904	0.828314	0.774985
IL11	0.0279958	0.828314	0.619334
ND	0.0280764	0.828314	0.80362
HR	0.0281594	0.828314	1.86866
ZSCAN5A	0.0281685	0.828314	0.56165
PPP1R10	0.0282697	0.828314	0.708975
TCERG1L	0.0282985	0.828314	0.633257
XAF1	0.0283368	0.828314	0.709455
VAPB	0.0283398	0.828314	1.15759
FEZF1	0.0284049	0.828314	1.64171
YPEL1	0.028416	0.828314	1.48625
DXO	0.0284437	0.828314	1.28844
ND	0.0284683	0.828314	1.36702
C11orf1	0.0284721	0.828314	1.78191
RPL35	0.0284742	0.828314	0.510763
RDH14	0.0284769	0.828314	0.677856
VARS	0.0285079	0.828314	0.37159
CD8A	0.0285409	0.828314	1.3645
RPL14	0.0286133	0.828314	0.740275
GLP2R	0.0286172	0.828314	0.679376
SLC30A6	0.0286201	0.828314	0.569842
ND	0.028638	0.828314	1.69491
PCDHGA11	0.0286528	0.828314	0.643629
PPIA	0.0286661	0.828314	0.666751
WASF3	0.0286941	0.828314	2.31775
NTSR2	0.0287789	0.828314	0.691562
LLGL2	0.0288037	0.828314	1.2314
PROX2	0.0289346	0.828314	1.47072
BSG	0.0289634	0.828314	0.716837
C1S	0.0292016	0.828314	0.560618
SFT2D1	0.0292036	0.828314	1.33879
RGS7	0.0293656	0.828314	1.4714
ITPKC	0.0294397	0.828314	0.46338
TRMT44	0.0295786	0.828314	1.43941
NKX2-3	0.0296411	0.828314	0.741082
RPH3AL	0.0296426	0.828314	2.11954
UBA1	0.0297146	0.828314	0.629776
MED28	0.0297357	0.828314	0.902137
BUB3	0.0298702	0.828314	1.71892
OCEL1	0.0298765	0.828314	0.622097
ACSM3	0.0299596	0.828314	0.665239
VWCE	0.0299621	0.828314	1.85036
HACL1	0.0300279	0.828314	1.41508
IGLL1	0.0300359	0.828314	1.43212
FAM46D	0.0300545	0.828314	0.561602
KJ904402	0.0300558	0.828314	1.42683
NFAT5	0.0300585	0.828314	0.600988
ZNF22	0.0300762	0.828314	1.4169
CDC42	0.0300812	0.828314	1.34289
VAMP5	0.030136	0.828314	0.731067
SHANK2	0.0301376	0.828314	2.41781
DPP4	0.0301382	0.828314	0.8465
COX5A	0.0301494	0.828314	0.689272
PLXNC1	0.0302276	0.828314	1.94175
KJ903727_frag	0.0302873	0.828314	1.59373
USP16	0.0302891	0.828314	0.446126
S1PR5	0.0303239	0.828314	0.604154
OR10P1	0.0303611	0.828314	0.700492
RCL1	0.0303813	0.828314	1.15906
RP11-20A20.2_frag	0.0304332	0.828314	0.743458
C1orf131	0.0304941	0.828314	0.539428
AVPI1	0.0305241	0.828314	0.754604
WAS	0.0305536	0.828314	2.40609
YB003	0.0307627	0.828314	1.41364
CNPY3	0.0308457	0.828314	0.66251
EIF4H	0.030856	0.828314	0.813965
A1CF	0.030863	0.828314	1.51442
LPL	0.0309289	0.828314	1.33367
HG497823.1_frag	0.030986	0.828314	0.618427
GPATCH1	0.0310331	0.828314	0.657495
ZCCHC7	0.031079	0.828314	0.782153
AIMP1	0.0311627	0.828314	0.648969
LMO1	0.03117	0.828314	1.39465
RNF39	0.031242	0.828314	1.46478
KJ902480.1_frag	0.0312535	0.828314	1.7678
ATRIP	0.0313166	0.828314	1.44128
GNLY	0.0313208	0.828314	0.606456
FOXO3	0.0313695	0.828314	0.776329
C16orf45	0.0313914	0.828314	0.531152
GYPA	0.0314941	0.828314	0.609174
PON2	0.0315008	0.828314	0.765474
ASCC3	0.0315124	0.828314	0.563576
LYSMD4	0.0315823	0.828314	0.503577
HEPACAM2	0.0316194	0.828314	0.822938
RNASEL	0.0316921	0.828314	0.822294
ADAMTS13_frag	0.0317873	0.828314	1.52004
SPRY2	0.0318043	0.828314	1.83636
FEN1	0.0318266	0.828314	0.575559
ZNF32	0.031829	0.828314	1.38858
XM_014345078.1_frag	0.031832	0.828314	0.77062
YIF1B	0.031862	0.828314	1.56689
SEPT10	0.0318977	0.828314	1.48035
RHOXF1	0.0319252	0.828314	0.628459
KLF1	0.0319777	0.828314	0.575821
EEPD1	0.0321296	0.828314	0.571029
MAGEA2	0.0321755	0.828314	2.01877
C5AR2	0.0322181	0.828314	1.53213
LIG1	0.0322522	0.828314	0.539105
DMRTA1	0.0324094	0.828314	1.62219
ND	0.0324116	0.828314	1.77537
BEST3_frag	0.0324163	0.828314	1.5111
RPS17	0.0324671	0.828314	0.740048
KLHL3_frag	0.0324864	0.828314	2.19939
NOTUM	0.0325061	0.828314	1.34689
IGHG1	0.0325121	0.828314	0.570868
GPRC5B	0.0325175	0.828314	0.726456
MTG1	0.032536	0.828314	0.60921
BRE	0.0325817	0.828314	0.879521
IGKC	0.0325855	0.828314	0.61782
RHOT1	0.0326124	0.828314	1.36092
RAB8B	0.032637	0.828314	1.32307
CSGALNACT1	0.0326942	0.828314	1.37623
FAM180A	0.0327185	0.828314	1.70121
TSPYL6	0.0327935	0.828314	1.86908
PRPF31	0.0328338	0.828314	0.608378
NXT2	0.0328578	0.828314	0.587142
RPS16	0.032878	0.828314	1.26013
AKAP17A	0.0329041	0.828314	0.918515
LGALS14	0.0329077	0.828314	1.58621
SRRM2_frag	0.0329451	0.828314	0.614315
DLX4	0.0329847	0.828314	0.651452
CANT1	0.033015	0.828314	1.76902
SULT2A1	0.0330665	0.828314	3.43272
NUMBL	0.0331308	0.828314	0.633684
APCS	0.0331668	0.828314	1.97318
DNAJC19	0.0331955	0.828314	0.622685
YAE1D1	0.0334366	0.828314	1.39044
NR2F2	0.0334476	0.828314	1.8376
CUTA	0.0334743	0.828314	1.54102
SDHD	0.0334747	0.828314	0.663778
DHCR7	0.033485	0.828314	0.700064
RET	0.0335067	0.828314	0.597011
NUP133	0.0335417	0.828314	1.47109
C1orf120_frag	0.0336177	0.828314	1.27007
BC063682.1_frag	0.0336533	0.828314	4.28969
GRXCR1	0.033686	0.828314	2.02565
ZNF599	0.0337293	0.828314	1.55774
IFNA16	0.0337697	0.828314	0.791571
ELL3	0.0338692	0.828314	0.853663
P2RX7	0.0339019	0.828314	2.00265
EPHB6	0.0339141	0.828314	1.5758
FMO3	0.0339226	0.828314	1.57113
LAMP2	0.0341126	0.828314	0.691839
FAM98A	0.0341263	0.828314	1.64593
MLXIPL	0.0341525	0.828314	1.90298
IGHG1	0.0341562	0.828314	0.866231
OGFRL1	0.0342373	0.828314	0.581082
MUCL1	0.0342742	0.828314	0.40589
PMS2P5	0.0342763	0.828314	1.42078
TUBB6	0.0342796	0.828314	0.864178
C7orf33	0.0343422	0.828314	1.73054
ATP6V0A1	0.0343502	0.828314	0.618685
GRM3	0.0343966	0.828314	0.842032
Q6pfe1	0.0344598	0.828314	1.43118
KV205	0.0345196	0.828314	0.629413
HMX2	0.0345204	0.828314	1.57398
CNEP1R1	0.0345305	0.828314	0.556359
ITM2B	0.0345512	0.828314	1.31683
ND	0.0345841	0.828314	1.78897
ELF1	0.0346759	0.828314	0.367255
CLIP3	0.03473	0.828314	0.786081
C2orf27A	0.0347424	0.828314	1.61248
DYNC2LI1	0.0347667	0.828314	0.813725
TLR1	0.03478	0.828314	0.654651
ND	0.0347911	0.828314	1.36316
SEC23IP	0.0348334	0.828314	0.647671
RAB26	0.0348362	0.828314	0.666618
PEX11A	0.0348449	0.828314	1.56805
EYA2	0.0348841	0.828314	1.35114
RAD51AP1	0.0349659	0.828314	0.690036
LARP1	0.0349859	0.828314	0.645673
GNAS	0.0349944	0.828314	0.288289
RELT	0.0350174	0.828314	1.66677
ATOH7	0.0350247	0.828314	0.762315
C17orf82	0.0350864	0.828314	1.71947
CBR1	0.0350896	0.828314	1.33253
EEF1A2	0.035156	0.828314	0.68159
SNAP23	0.0353054	0.828314	1.49785
SAP18	0.035362	0.828314	1.39882
IGL@	0.0355682	0.828314	0.62766
DDRGK1	0.0356412	0.828314	0.543437
ANKHD1	0.035665	0.828314	0.753684
HES5	0.0356949	0.828314	1.48776
PTGER3	0.035695	0.828314	0.562671
TBXAS1	0.0356994	0.828314	1.9337
APOC1	0.0357098	0.828314	1.30621
NXPH4	0.0357106	0.828314	0.730216
F13A1	0.0357324	0.828314	2.27062
STOX1	0.0357416	0.828314	1.51684
RPL35	0.0357634	0.828314	0.513409
FAM122C	0.0357708	0.828314	1.86677
RPL18A	0.0357731	0.828314	0.519466
SRPRA	0.0357788	0.828314	0.666363
BC030111.1_frag	0.0357797	0.828314	0.642354
OR6C1	0.035827	0.828314	1.79316
RAB39B	0.0358738	0.828314	1.29431
SLC7A9	0.0358913	0.828314	0.61088
CCL28	0.036038	0.828314	0.568677
TUBA1C	0.0360552	0.828314	0.649956
GORAB	0.0360696	0.828314	0.645071
NLN	0.0360863	0.828314	0.590906
APRG1	0.0360913	0.828314	1.7075
SLC38A10	0.0361363	0.828314	1.45298
HOXC6	0.0361506	0.828314	0.63032
FAM3A	0.0361682	0.828314	0.611313
RBPJL	0.036171	0.828314	0.665602
HS6ST1	0.0361912	0.828314	1.47961
SLC7A3	0.0362143	0.828314	0.67396
EIF2S2	0.0362346	0.828314	0.49881
GBP4	0.036262	0.828314	1.50713
CLK2	0.0362666	0.828314	0.641977
CSAG2	0.0362829	0.828314	1.27148
USP45	0.0362961	0.828314	1.4077
KJ902887_frag	0.0363121	0.828314	0.706015
S100A7A	0.0363691	0.828314	0.646923
EDA2R	0.0363737	0.828314	0.480525
AK091027.1_frag	0.0364019	0.828314	1.81384
FILIP1	0.036407	0.828314	0.648005
TMEM200A	0.0364163	0.828314	0.579614
STS	0.0365317	0.828314	0.685871
PSME1	0.0365478	0.828314	0.575047
SLC46A3	0.0365581	0.828314	0.666592
SORD	0.0365707	0.828314	1.5415
ADAM15	0.0365986	0.828314	0.660103
INS-IGF2	0.0366245	0.828314	1.60772
PARN	0.036651	0.828314	0.566317
MLKL	0.0366714	0.828314	0.768263
GRB2	0.0367314	0.828314	1.46625
UBE2E3	0.0367739	0.828314	0.664038
ERO1A	0.0367854	0.828314	1.40706
HDHD2	0.0368106	0.828314	1.54557
PTPN20	0.0368378	0.828314	2.12299
MLF1	0.0368824	0.828314	0.627876
MEST	0.0369816	0.828314	1.24116
KRT16	0.037022	0.828314	1.2929
TOMM70A	0.0370595	0.828314	1.58846
AP3D1	0.0370842	0.828314	0.653208
PQBP1	0.037093	0.828314	0.920667
HOXC13	0.0370958	0.828314	1.86759
PCYT2	0.0371306	0.828314	1.56194
CIB3	0.0371648	0.828314	1.85766
ZNF711	0.037172	0.828314	2.19519
AP3M1	0.0372417	0.828314	1.58183
C3orf35_frag	0.0372887	0.828314	1.61512
BTNL9	0.0372972	0.828314	0.712653
TLR9	0.0373396	0.828314	0.665846
IMP3	0.0373426	0.828314	1.47818
HLA-DOB	0.0373431	0.828314	0.618832
USP45	0.0373741	0.828314	1.95039
NTAN1	0.0374354	0.828314	2.50311
CSNK1G1	0.0374446	0.828314	0.721972
ANO10	0.0375194	0.828314	1.2956
TFAP2C	0.0375752	0.828314	0.497677
MPI	0.0375907	0.828314	2.02932
DDI1	0.0376261	0.828314	0.796639
TNFRSF25	0.0376373	0.828314	2.18358
IGKC	0.0376563	0.828314	0.598583
CAPS2	0.0376624	0.828314	0.76906
COLEC12	0.0377067	0.828314	0.591522
KJ900884_frag	0.0377364	0.828314	0.719744
MYOZ1	0.0377473	0.828314	0.79778
MICA	0.0378075	0.828314	0.666615
GRK1	0.0378395	0.828314	2.00191
CPNE4	0.03784	0.828314	1.68527
SEC23B	0.0378505	0.828314	0.639643
TAS2R45	0.0378981	0.828314	0.56376
ARNTL	0.0379463	0.828314	1.44175
UMOD	0.0379573	0.828314	0.68715
MRPS18A	0.0379663	0.828314	1.80685
ARL4C	0.0380191	0.828314	0.633911
SPINT2	0.0380799	0.828314	0.713833
TTC7B	0.038126	0.828314	1.60151
PPIA	0.0382652	0.828314	1.68178
ND	0.0383075	0.828314	1.33724
RGS10	0.0383298	0.828314	0.590734
ABCC10_frag	0.038364	0.828314	0.667673
HSPA12A	0.0384424	0.828314	1.77105
PLOD3	0.0384793	0.828314	1.65636
CASC2	0.0385246	0.828314	0.813291
KJ901255_frag	0.03855	0.828314	0.709237
SCNN1A	0.0385579	0.828314	0.670668
IL15RA	0.0386097	0.828314	1.98222
PCGF3	0.0386118	0.828314	0.754867
MITF_frag	0.0387419	0.828314	1.52725
CMTM3	0.0387895	0.828314	0.520134
KRTAP9-8	0.038817	0.828314	1.62005
RAP1GDS1	0.0388599	0.828314	1.76016
CLCNKA	0.0389179	0.828314	0.654755
MAGEF1	0.0389306	0.828314	0.624953
FRS3	0.0390551	0.828314	1.5742
MCOLN2	0.0390788	0.828314	0.763011
SV2A	0.039093	0.828314	1.32261
NSF	0.0390975	0.828314	1.57988
PPA2	0.039129	0.828314	0.742539
SLC40A1	0.0393271	0.828314	1.52513
RND2	0.0393469	0.828314	0.746154
CEP72	0.0393629	0.828314	0.74547
POLB	0.0395069	0.828314	0.40865
PCDH10	0.0395182	0.828314	0.624414
PLEKHJ1	0.0395403	0.828314	1.38962
RXRA_frag	0.039602	0.828314	0.669251
MEOX1	0.0396402	0.828314	0.677418
KLRG1	0.0396639	0.828314	0.731023
PDE6D	0.0397202	0.828314	1.2429
STK39	0.0397601	0.828314	2.33003
LGALS9	0.0397693	0.828314	1.51791
ND	0.0397771	0.828314	3.14121
ND	0.0398073	0.828314	2.00705
IRAK4	0.0399742	0.828314	2.95311
RANGRF	0.0400631	0.828314	1.4345
PTX4	0.0400817	0.828314	1.56427
ST7	0.0401238	0.828314	1.39675
CCDC7	0.040128	0.828314	0.612728
MGAT4EP	0.0401589	0.828314	1.62123
FANCC	0.0401675	0.828314	1.44592
TCL6	0.0401936	0.828314	2.02762
NELL1	0.0402076	0.828314	1.3824
DVL1	0.0402161	0.828314	1.24809
ANKS3	0.0403878	0.828314	0.893407
ATP2A1	0.0404387	0.828314	0.679046
ING3	0.0405044	0.828314	0.80132
BRD4	0.0405105	0.828314	2.60186
GTPBP6	0.0406092	0.828314	1.3898
CASQ2	0.0406197	0.828314	0.470931
CCR9	0.0406417	0.828314	0.619636
ND	0.0406633	0.828314	1.39157
NR2E1	0.0406879	0.828314	0.641247
MED17	0.0407164	0.828314	1.3447
TCP1	0.0407214	0.828314	2.2155
FAM92A1P2_frag	0.0407334	0.828314	0.582585
KCNK16	0.0407643	0.828314	1.90506
ZNF79	0.0407838	0.828314	0.655662
SLC2A3	0.0408007	0.828314	0.681086
VKORC1	0.0408095	0.828314	0.612658
SDSL	0.0408417	0.828314	0.733122
IGL@	0.0408572	0.828314	0.767897
MECR	0.0409188	0.828314	1.42564
GPR1	0.0409354	0.828314	0.783082
GTF2H1	0.0409644	0.828314	0.572024
EIF2AK2	0.0409795	0.828314	0.829769
COL4A3	0.0410122	0.828314	1.96326
MALL	0.0410212	0.828314	0.699393
PRDX2	0.0410249	0.828314	2.30736
Crocc	0.0410495	0.828314	1.78667
REEP3	0.0410685	0.828314	0.47821
EXOG	0.0410879	0.828314	2.11008
ZNF239	0.0411003	0.828314	0.618152
C17orf82	0.0411321	0.828314	0.574058
CKLF	0.0411754	0.828314	0.484048
VEGFC	0.0412184	0.828314	1.63106
SAMD4A	0.0412918	0.828314	0.495486
MTMR2	0.0412991	0.828314	0.788913
UNC13D	0.0412997	0.828314	0.618722
ND	0.041331	0.828314	1.72979
TCF19	0.0413485	0.828314	1.45572
INTS3	0.0413547	0.828314	1.53481
DCP1B	0.041358	0.828314	0.718284
SART1	0.0413692	0.828314	0.571556
KRAS	0.0414308	0.828314	0.699652
TSPAN1	0.0414378	0.828314	1.53857
MAP4K4	0.0415628	0.828314	0.864586
AZI2	0.0416497	0.828314	0.673215
GMPS	0.0417247	0.828314	0.718389
ASB3	0.0418635	0.828314	1.38596
SGOL2	0.0418757	0.828314	1.68566
GLT1D1	0.0418931	0.828314	1.77839
SELK	0.041926	0.828314	0.785839
HNF1B	0.0419565	0.828314	0.937875
ND	0.0419934	0.828314	1.21587
HCAR1	0.0420211	0.828314	0.70267
PPM1N	0.0420481	0.828314	1.8988
GAS7	0.042067	0.828314	0.75321
VILL	0.0420933	0.828314	1.76513
R3HDM2_frag	0.0420986	0.828314	2.54265
H1FOO	0.0421259	0.828314	0.66603
RHOD	0.0421486	0.828314	0.772663
ND	0.0421517	0.828314	1.78153
PCDHGA2	0.0421603	0.828314	0.623178
SNX9	0.0421819	0.828314	1.96457
ADRB2	0.0421914	0.828314	0.751872
LTV1	0.042199	0.828314	1.33941
FNDC5	0.042206	0.828314	0.702043
IGHG3	0.0422264	0.828314	0.67108
LPAR5	0.0422797	0.828314	0.725235
BRCC3	0.0423187	0.828314	2.03023
PRKX	0.0423638	0.828314	0.752141
TNFRSF18	0.0424013	0.828314	0.763982
MT1A	0.0424088	0.828314	1.37109
THUMPD2	0.0424365	0.828314	1.85954
ZNF3	0.0424607	0.828314	0.683731
ZNF385D	0.042511	0.828314	0.605186
ND	0.0425193	0.828314	1.75654
ARHGDIB	0.0426206	0.828314	4.77929
BIRC7	0.0426379	0.828314	0.558436
GOSR2	0.0426532	0.828314	0.606347
PCDHA2	0.0426711	0.828314	0.657457
LYRM5	0.0426724	0.828314	0.655289
ND	0.042677	0.828314	0.860572
RBP4	0.0427046	0.828314	1.77404
FDCSP	0.0427048	0.828314	0.647921
USP25	0.042713	0.828314	0.749132
RMND5A	0.0427243	0.828314	0.80955
CPVL	0.0427758	0.828314	1.64299
R3HDML	0.0428088	0.828314	0.695997
ARFGAP1	0.0428275	0.828314	0.481348
TAT_frag	0.04289	0.828314	1.31217
CCDC74A	0.0428925	0.828314	0.563999
DTWD1	0.0429192	0.828314	1.28474
GTSE1	0.0429235	0.828314	0.792874
ASPSCR1	0.0430093	0.828314	0.527318
FSIP1	0.0430255	0.828314	0.638625
R3HDM2_frag	0.0430271	0.828314	1.80697
PDLIM5	0.0430512	0.828314	1.8311
DTD1	0.0431426	0.828314	0.675681
CHST8	0.0431597	0.828314	0.566553
RPS19BP1	0.0432331	0.828314	0.634637
HR	0.0432427	0.828314	1.75087
GATAD2A_frag	0.0433437	0.828314	1.21381
ANKRD1	0.0433481	0.828314	1.36196
PTDSS2	0.0434154	0.828314	1.32158
GAS7	0.0434416	0.828314	0.586536
PI4K2A	0.0434682	0.828314	0.738696
FITM1	0.0434909	0.828314	0.642969
GDF11	0.0436126	0.828314	1.72541
DTX2	0.0436199	0.828314	0.736119
ARHGEF18_frag	0.043644	0.828314	0.746959
BSPRY	0.0436546	0.828314	1.40843
EVI2A	0.0437829	0.828314	0.892946
RTN2	0.0437939	0.828314	1.35989
HNRNPAB	0.0438251	0.828314	0.337164
TMEM27	0.0438473	0.828314	1.29918
GTPBP3	0.0438564	0.828314	0.639559
TNS4_frag	0.0438665	0.828314	0.637907
TAS2R14	0.0438826	0.828314	0.662326
SLC35B2	0.0438977	0.828314	1.44009
IL12A	0.0439187	0.828314	2.30047
CHD2	0.0439401	0.828314	0.528922
TPD52L1	0.0439921	0.828314	1.78482
ST3GAL6	0.044004	0.828314	0.38121
NUP85	0.0440282	0.828314	1.6979
PREB	0.0440375	0.828314	0.864585
FGFBP2	0.0440433	0.828314	0.60712
ZNF117	0.0440658	0.828314	1.52272
PRKD2	0.0440723	0.828314	0.721875
TFAP2A	0.0440948	0.828314	0.471359
MCFD2	0.044104	0.828314	0.712129
PSRC1	0.0441047	0.828314	0.713107
TRAF4	0.044119	0.828314	1.44821
KIRREL3-AS3	0.0442434	0.828314	0.682869
ISG20	0.0442519	0.828314	1.29132
CHST12	0.0442577	0.828314	0.610279
CPNE7	0.0443045	0.828314	2.41358
TCTN2	0.0443116	0.828314	0.903994
SIRT6	0.0443296	0.828314	1.78421
LACTB	0.0443457	0.828314	0.875337
TIRAP	0.0444562	0.828314	0.50337
HOPX	0.0444693	0.828314	1.94718
KIAA1598	0.0444971	0.828314	2.92335
VKORC1L1	0.0445043	0.828314	0.676334
TAF5L	0.0445077	0.828314	0.743918
PTGES2	0.0445123	0.828314	0.641195
WFDC11	0.0446131	0.828314	0.509466
HHEX	0.0446134	0.828314	1.76301
LACRT	0.0446238	0.828314	0.528707
FAM9C	0.0446382	0.828314	0.82677
MOB4	0.0447249	0.828314	0.626656
OR10X1	0.0447879	0.828314	0.716534
FABP3	0.04496	0.828314	2.3835
PROM1	0.0449713	0.828314	0.951411
SLC16A5	0.0449786	0.828314	0.715147
TMEM62	0.0450091	0.828314	0.502409
SH3BGR	0.0450421	0.828314	0.785422
CDC23	0.0451174	0.828314	0.550593
C1QTNF3	0.045126	0.828314	1.31768
FGD5	0.0451723	0.828314	0.752318
PHF20L1	0.0452517	0.828314	0.706519
MAP3K7	0.0452932	0.828314	0.820425
SLC7A11	0.0453955	0.828314	0.816124
SLC17A4	0.0454144	0.828314	0.744222
THEG	0.0455005	0.828314	1.69345
FCER1A	0.0455467	0.828314	1.70303
IGHG1	0.045565	0.828314	0.615519
SPANXB1	0.0455696	0.828314	1.77048
KJ902354_frag	0.0455702	0.828314	1.43721
OR10Z1	0.0457383	0.828314	0.581573
HINT3	0.0457609	0.828314	1.70651
FOXRED2	0.045826	0.828314	1.54586
RAD54B	0.0458698	0.828314	1.25475
CMKLR1	0.0460932	0.828314	0.738565
DCUN1D3	0.0460936	0.828314	1.53629
IGFL2	0.0460949	0.828314	2.08047
SRCIN1	0.0461275	0.828314	0.519895
EDN1	0.0461313	0.828314	1.41351
SH3BP2	0.0462119	0.828314	1.9117
DUSP26	0.046214	0.828314	1.66524
DDX6	0.0462839	0.828314	0.64853
UBE2S	0.0462861	0.828314	0.779781
ND	0.0463168	0.828314	1.68592
PTF1A	0.046338	0.828314	1.36649
ND	0.046364	0.828314	1.29583
VASN	0.0463897	0.828314	0.593046
SLC38A5	0.0464282	0.828314	1.81677
ND	0.0464311	0.828314	1.4488
KCNIP3	0.0464731	0.828314	1.6995
PSMB4	0.046518	0.828314	1.84332
HOXB7	0.0465816	0.828314	0.655775
CNR2	0.0466577	0.828314	0.7595
SLC52A3	0.0467586	0.828314	0.578714
H2AFY	0.046803	0.828314	0.570357
CUL1	0.0468341	0.828314	0.763678
HHEX	0.0468453	0.828314	0.664156
SH2D4A	0.0468644	0.828314	0.620251
SH3GLB1	0.0469513	0.828314	1.50777
TBK1	0.0469899	0.828314	0.664207
NUPL2	0.0469933	0.828314	1.83463
ZNF710	0.0470314	0.828314	0.710046
SLC38A7	0.0470532	0.828314	0.878681
MAFG	0.0470656	0.828314	0.639046
SLC31A2	0.0471446	0.828314	0.709529
LILRB2_frag	0.0471496	0.828314	1.75351
TUBGCP3	0.0471674	0.828314	0.791016
IFNA2	0.0471723	0.828314	0.692735
PSMA1	0.047189	0.828314	0.689954
KLK14	0.0472861	0.828314	1.54662
WDR77	0.0473048	0.828314	1.71063
RNF38	0.0473637	0.828314	0.621684
NUDCD1	0.0473815	0.828314	1.61206
ARFGAP2	0.0474063	0.828314	1.73199
POF1B	0.0474372	0.828314	1.42698
SGK3	0.0474685	0.828314	1.66859
RFX4	0.0475422	0.828314	0.633348
ZNF684	0.0475447	0.828314	0.547393
NXPH4	0.0475705	0.828314	0.654329
TFPI	0.047602	0.828314	1.38591
TIPRL	0.0476183	0.828314	0.778144
C1orf189	0.0476411	0.828314	0.804783
NAP1L2	0.0476444	0.828314	0.833172
ND	0.0476641	0.828314	2.04957
RET	0.0476749	0.828314	0.596442
CMBL	0.0476926	0.828314	1.37309
ARHGAP36	0.0477202	0.828314	1.27755
MRFAP1L1	0.0478947	0.828314	2.16149
RAMP1	0.0479811	0.828314	0.707291
HSD11B1L	0.0481019	0.828314	0.603795
MPHOSPH6	0.0481069	0.828314	1.81591
ADAD1	0.0481208	0.828314	0.578889
CCSER2	0.0481286	0.828314	1.81931
NAPSA	0.0481662	0.828314	0.730411
GINS4	0.0481769	0.828314	0.624497
PLGRKT	0.0481843	0.828314	1.69885
ZNF785	0.0481862	0.828314	0.577302
BC047471.1_frag	0.0482429	0.828314	0.7597
MGC27345	0.0483032	0.828314	0.734694
LINC01558	0.0483408	0.828314	0.794938
TRAP1	0.0483519	0.828314	0.247527
C17orf64_frag	0.0484261	0.828314	0.608921
APP	0.048427	0.828314	0.590218
MAPK13	0.0484303	0.828314	1.79698
TPM2	0.0485223	0.828314	0.484804
SOD3	0.0485233	0.828314	1.30379
BUD31	0.0485294	0.828314	0.577863
TTC9B	0.0486187	0.828314	0.691323
POFUT2	0.0486523	0.828314	0.648906
BABAM1	0.0486848	0.828314	2.15579
IPO11	0.0487662	0.828314	0.666633
LIF	0.0487817	0.828314	0.724094
SULT1A1	0.0488844	0.828314	1.61923
VIMP	0.0489022	0.828314	0.762593
MCAM	0.0489022	0.828314	0.805964
FLII	0.0489068	0.828314	0.55325
MLST8	0.0489115	0.828314	1.44348
STK39	0.0489123	0.828314	2.37082
RBBP4	0.0489573	0.828314	1.76752
GPR34	0.0489677	0.828314	0.544449
LY6D	0.0490085	0.828314	0.727966
FOXP2	0.0490302	0.828314	1.61029
ND	0.0490341	0.828314	0.941024
TCN2	0.0490498	0.828314	1.79056
PSMB1	0.0490675	0.828314	0.520404
FKBP2	0.0491522	0.828314	1.41124
SRPK2	0.0492008	0.828314	0.319537
FOLR3	0.0492307	0.828314	1.52963
KRTAP5-8	0.049403	0.828314	2.23895
LHPP	0.0494106	0.828314	1.78033
RAC1_frag	0.0494689	0.828314	0.736729
FOXP1	0.0494973	0.828314	1.17685
ABCD1	0.0495475	0.828314	0.74431
Q6p3f6	0.0496928	0.828314	1.8284
TXNDC12	0.0497008	0.828314	0.766714
RIPK1	0.0497738	0.828314	1.64546
FOXP4	0.0498376	0.828314	0.668329
RBM34	0.0499003	0.828314	0.585219
RAPH1	0.0499627	0.828314	1.83429
MPO	0.0499866	0.828314	1.65659
ADRB3	0.0499945	0.828314	0.652902

## Sheet: Filtered - CTLA-4 - Toxicity
Name	P.value	Q	Fold.change
SORD	3.6e-05	0.471639	0.553247
TUFM	4.46e-05	0.471639	0.407084
GLRX3	0.000132012	0.917436	0.308488
A0jns7	0.000477583	0.917436	2.71174
CFH	0.00060957	0.917436	2.35598
ND	0.000635952	0.917436	1.62559
HSFX1	0.000695101	0.917436	0.60338
CHD4	0.000768286	0.917436	2.0592
FCGR2B	0.000806163	0.917436	0.636749
CLEC3A	0.00082394	0.917436	1.5185
GID8	0.0010095	0.945788	0.379517
ND	0.00144607	0.945788	0.597158
FSIP1	0.00160424	0.945788	0.479763
ATP6V1C1	0.00168279	0.945788	0.586037
GRPEL2	0.00169893	0.945788	0.453618
SLC35A4	0.00225777	0.945788	0.666219
Smarca2	0.00227735	0.945788	1.82846
NEU4	0.00247206	0.945788	0.465979
RAG2	0.00252406	0.945788	0.580087
PRKAG3	0.00253855	0.945788	1.74554
NDOR1	0.00270414	0.945788	0.354403
ZNF18	0.00271565	0.945788	0.665853
DCDC2	0.0027754	0.945788	0.367701
USH1C	0.00284169	0.945788	0.367998
GINS2	0.00319872	0.945788	0.547037
BC092500_frag	0.00332916	0.945788	1.52486
USH1C	0.00352223	0.945788	0.413254
DPP3	0.00352379	0.945788	0.256097
ABHD4	0.00377601	0.945788	0.347278
RAB14	0.00377992	0.945788	0.593236
CROCCP2	0.00378291	0.945788	0.518488
TMOD2	0.00401452	0.945788	0.547803
CCDC90B	0.00432006	0.945788	0.652345
FKBP8	0.0043817	0.945788	0.378306
RPUSD3	0.00459367	0.945788	1.59248
CPTP_frag	0.00459486	0.945788	0.479684
PEA15	0.00469864	0.945788	0.499663
TESK1	0.00488035	0.945788	0.607216
NAPA	0.00525301	0.945788	0.660272
ARFRP1	0.00535346	0.945788	0.450909
MAGEA9	0.00541009	0.945788	0.472285
Ebf3	0.00541786	0.945788	0.63701
MAP4	0.00568016	0.945788	4.33885
NAALADL2	0.00572908	0.945788	0.650371
TTI2	0.0057395	0.945788	1.50801
OR2H1	0.00579116	0.945788	0.638122
ND	0.00583075	0.945788	0.583399
CA12	0.00599572	0.945788	0.659822
SMC3	0.00604	0.945788	0.613822
TNFSF13	0.0060524	0.945788	1.62628
ELL	0.00608834	0.945788	0.665893
SCIN	0.00609387	0.945788	0.663144
CNIH1	0.00617939	0.945788	0.515329
FRMD3	0.00619858	0.945788	0.550909
RNH1	0.00631984	0.945788	0.40665
AKR1C8P	0.0063217	0.945788	1.58902
IFI27L2	0.00660184	0.945788	0.539398
CHGB	0.00663587	0.945788	0.575729
GARS	0.0068237	0.945788	0.518313
QKI	0.00691017	0.945788	0.641233
DNPH1	0.00692424	0.945788	0.559316
BET1	0.00721892	0.945788	0.63216
PTPRD	0.00745004	0.945788	0.482609
PYCR1	0.00765518	0.945788	0.560102
HSPA1A	0.00790276	0.945788	0.442762
SWAP70	0.00801155	0.945788	1.51992
CAMK1G	0.00816173	0.945788	0.625164
IFIH1	0.00830994	0.945788	0.532411
RFPL3	0.00839919	0.945788	0.534064
ROPN1B	0.00845317	0.945788	0.453332
ANGEL2	0.00852062	0.945788	1.61117
HEY2	0.00858251	0.945788	0.630094
PXK	0.00879095	0.945788	0.657729
KCNS3	0.00891009	0.945788	0.618284
DNALI1	0.00891544	0.945788	0.461081
GSN	0.00957784	0.945788	0.503352
OR52B2	0.00967602	0.945788	0.650929
TARS	0.00971633	0.945788	1.53287
SACM1L	0.0098185	0.945788	0.590812
GARS	0.0105124	0.945788	0.387628
GMEB1	0.0108779	0.945788	0.483459
TESPA1	0.0108919	0.945788	1.52222
CASP8	0.0109314	0.945788	0.561036
RGR	0.0109335	0.945788	0.606499
GLRX5	0.0112946	0.945788	0.563437
ABI3	0.0114044	0.945788	0.587017
NSFL1C	0.0114866	0.945788	0.264864
THAP5	0.0116552	0.945788	0.645425
TMEM230	0.0118101	0.945788	0.578326
PYCR1	0.0118666	0.945788	0.55236
AZU1	0.0118666	0.945788	1.52669
DRG1	0.0120855	0.945788	0.626625
ACOX1	0.012557	0.945788	0.530697
LARP7	0.012808	0.945788	2.76602
CDRT15L2	0.0128198	0.945788	3.83302
CASP2	0.0129882	0.945788	0.567458
GCSH	0.0134833	0.945788	0.595747
ACSBG2	0.0135776	0.945788	0.595342
NCAPH2	0.0137947	0.945788	0.654587
CALML5	0.0138904	0.945788	0.463642
PPP2R1A	0.0139532	0.945788	0.306861
CEP290_frag	0.014127	0.945788	0.47694
AP1M2	0.0142326	0.945788	0.645784
DNMT3A	0.0142852	0.945788	0.598275
E2f5	0.014555	0.945788	0.632844
NCAPH2	0.0147556	0.945788	0.539406
YAP1	0.014771	0.945788	1.94488
FST	0.0148389	0.945788	1.59976
OTUB1	0.0148404	0.945788	0.273778
CEBPG	0.0148453	0.945788	0.624505
C12orf60	0.0148615	0.945788	0.626943
CMTM2	0.0149659	0.945788	0.578499
SHKBP1	0.0150172	0.945788	0.626054
GTPBP3	0.015054	0.945788	0.633135
PLD5	0.0151403	0.945788	1.50007
XAGE2	0.015197	0.945788	0.560619
FAM103A1	0.015477	0.945788	0.54241
PUS7L	0.0156236	0.945788	0.52294
SMPX	0.0161254	0.945788	0.510328
OR4S2	0.0161736	0.945788	0.639188
BZW2	0.0162518	0.945788	0.65452
CNTNAP3	0.0164556	0.945788	0.657997
RNH1	0.0166194	0.945788	0.592125
BHLHA15	0.0166836	0.945788	0.61974
MAGED1	0.0168502	0.945788	1.60137
HSPE1	0.0168521	0.945788	0.483542
GPS1	0.0168927	0.945788	0.567544
MLF2	0.0171995	0.945788	0.526655
HSPA8	0.0172229	0.945788	0.469233
EIF3L	0.0176649	0.945788	0.611727
C6orf89	0.0177067	0.945788	0.635523
Q922y8	0.0177254	0.945788	0.475226
ALDH4A1	0.0177338	0.945788	0.590546
CHKA	0.0177364	0.945788	0.645171
ZNF510	0.0177721	0.945788	0.567398
HID1	0.0181162	0.945788	0.656095
TPD52	0.0181218	0.945788	0.604919
IFFO1	0.0182824	0.945788	0.525313
VPS50	0.0184691	0.945788	0.573597
HJURP_frag	0.0186047	0.945788	0.637905
REC8	0.018886	0.945788	0.603003
IGKC	0.0189974	0.945788	0.590051
C11orf1	0.0192474	0.945788	0.56946
LGALSL	0.019532	0.945788	0.655821
HSD17B7	0.0196192	0.945788	0.589052
MVP	0.0197264	0.945788	0.595415
ND	0.0198133	0.945788	1.59955
ASPN	0.0200688	0.945788	1.52472
PARVG	0.0202684	0.945788	0.42173
FAM177A1	0.020274	0.945788	0.486535
DHX16	0.0205213	0.945788	1.60133
SASH3	0.0206768	0.945788	0.619618
GJA1	0.0208186	0.945788	0.646568
YP002	0.0208467	0.945788	0.655606
AKT1	0.0210718	0.945788	0.66637
ZNF566	0.0210825	0.945788	0.657181
SNX9	0.0219539	0.945788	0.574128
CGREF1	0.0219631	0.945788	0.594817
DPP3	0.0225138	0.945788	0.420547
OR4C13	0.022827	0.945788	1.54855
AK094777.1_frag	0.0231162	0.945788	0.422003
NLN	0.0231439	0.945788	0.584284
C1orf123	0.0231536	0.945788	0.514606
TSHZ2	0.0231718	0.945788	0.515113
SLC12A7	0.0232919	0.945788	1.57419
MECP2	0.0234117	0.945788	1.70315
EDN3	0.0234765	0.945788	1.58492
RRAGC	0.0235219	0.945788	1.57269
ND	0.0236733	0.945788	1.7798
NFU1	0.0237619	0.945788	0.416927
QKI	0.0238732	0.945788	0.625956
ND	0.0240212	0.945788	0.651343
ATCAY	0.0243034	0.945788	0.308385
ANXA9	0.0244355	0.945788	0.442209
LTBR	0.0244533	0.945788	0.627009
LSMEM2	0.0244562	0.945788	0.506448
ND	0.0245958	0.945788	0.636049
ND	0.024662	0.945788	0.662204
SH3BGR	0.0247284	0.945788	0.512677
KJ904294	0.0248462	0.945788	1.50252
ZBTB44	0.0248891	0.945788	0.612778
MCM8	0.0251363	0.945788	1.55694
PEPD	0.0251617	0.945788	0.544297
SLC35B2	0.0254135	0.945788	0.647454
ARHGAP17	0.0255307	0.945788	1.83936
EML1	0.0255528	0.945788	0.59621
SERPINA4	0.0257329	0.945788	0.540341
CENPB	0.0262446	0.945788	1.56656
CD38	0.0262546	0.945788	0.656217
PPM1A	0.0270723	0.945788	0.607975
AHNAK	0.0276314	0.945788	0.396773
FAM124A	0.0277108	0.945788	0.603086
HAUS1	0.0282225	0.945788	0.658163
C14orf119	0.0285685	0.945788	0.65923
TAF13	0.028593	0.945788	0.650232
METTL22	0.0287198	0.945788	2.13258
BACH2	0.0287497	0.945788	2.05361
XR_428715.2_frag	0.0289954	0.945788	1.55732
CCT3	0.0292351	0.945788	0.61576
CELF1	0.0293642	0.945788	0.624332
ARL2BP	0.0296852	0.945788	0.309469
IL1RN	0.0299589	0.945788	0.532863
OSBPL11	0.0303303	0.945788	0.660729
OR2T4	0.0304434	0.945788	0.663083
HAAO	0.0305646	0.945788	0.443738
PRH1	0.0305767	0.945788	1.64211
CYTH4_frag	0.0306613	0.945788	0.666281
AHDC1_frag	0.030858	0.945788	0.561538
ATP6V0B	0.0309079	0.945788	0.602879
WHSC1	0.0309667	0.945788	1.57634
CTSB	0.0310638	0.945788	1.82029
MAGEA10	0.0311211	0.945788	0.550963
SLC1A6	0.0315461	0.945788	0.634422
CAST	0.0315884	0.945788	0.528486
PBK	0.0315946	0.945788	3.34731
PAQR5	0.0316509	0.945788	0.557134
CRK	0.0317651	0.945788	0.507527
MOGAT2	0.0319163	0.945788	2.13447
HIST1H2AG	0.0326998	0.945788	0.589988
TMCO1	0.032772	0.945788	0.608376
CTAG2	0.0327819	0.945788	0.387058
ABHD16B	0.0328923	0.945788	1.5964
PSME2	0.0330379	0.945788	0.481941
CYP2E1	0.0333965	0.945788	0.646925
CRYGD	0.0341168	0.945788	0.660633
SPATC1	0.0348644	0.945788	0.625254
PLCD4	0.0348983	0.945788	0.665268
ND	0.0352575	0.945788	3.06514
SS18L1	0.0353118	0.945788	0.579986
PLEKHM2_frag	0.0356427	0.945788	0.618432
NAT9	0.0357615	0.945788	0.636512
ZNF655	0.0361386	0.945788	0.518115
LUC7L	0.0363766	0.945788	0.466516
UGP2	0.036614	0.945788	0.541517
SNX15	0.0367105	0.945788	0.660407
ACPP	0.0368167	0.945788	0.59558
STXBP4	0.0377252	0.945788	0.430483
KJ902006	0.0378437	0.945788	0.600769
RNF141	0.0380001	0.945788	0.525968
NFKB1	0.0380259	0.945788	0.585402
GRK7	0.0387439	0.945788	0.642794
SSR1	0.03904	0.945788	0.656252
NAPSA	0.0390958	0.945788	0.474566
CYR61	0.0392316	0.945788	0.666325
HSFY1	0.0393087	0.945788	0.521727
OR6N2	0.0393381	0.945788	0.654606
C4orf26	0.0395001	0.945788	1.51233
DEF6_frag	0.0396185	0.945788	0.651584
VRK2	0.0398635	0.945788	1.54409
ME3	0.0399307	0.945788	0.617713
KHDRBS3	0.0402992	0.945788	0.657375
CAMTA2	0.0405929	0.945788	0.632467
Repin1	0.0409096	0.945788	0.663532
IRX3	0.0411033	0.945788	0.66531
EPC1	0.0412072	0.945788	1.64855
ND	0.0413468	0.945788	0.629302
CROCCP2	0.0415336	0.945788	0.5718
ZNF300	0.0416784	0.945788	1.57132
HINT3	0.0417352	0.945788	0.522375
SERPINA1	0.0419276	0.945788	0.41996
CCDC184	0.0419493	0.945788	2.8536
DCDC2	0.0421064	0.945788	0.523984
GSTM5	0.0424453	0.945788	0.612848
AP1S1	0.0424849	0.945788	1.80722
SLC25A42	0.0425784	0.945788	0.529902
EIF3K	0.0429567	0.945788	0.665141
PKIG	0.0430126	0.945788	0.488423
EBF1	0.0431169	0.945788	0.660133
CDR2L	0.0437188	0.945788	0.579164
PAK7	0.0437857	0.945788	0.660935
CREBZF	0.0438448	0.945788	0.665915
LINC01511_frag	0.0444315	0.945788	1.5301
ATP5B	0.0445011	0.945788	3.90058
DAPK3	0.0447477	0.945788	0.652262
COG3	0.0448376	0.945788	0.593997
BCL2A1	0.0450489	0.945788	0.645745
RFWD3	0.0453703	0.945788	0.589406
SMOC2	0.0454216	0.945788	1.88411
EIF2B2	0.0454601	0.945788	0.563046
TBCCD1	0.0464553	0.945788	1.60631
NKAIN2	0.0465801	0.945788	0.623015
C1orf101	0.0466497	0.945788	0.501934
SOHLH2	0.046735	0.945788	0.487865
SERPINB4	0.047216	0.945788	0.46739
KLF7	0.0481612	0.945788	0.452119
GDPD5	0.0482711	0.945788	1.61005
SUPV3L1	0.04831	0.945788	0.591206
RUNDC1	0.0483466	0.945788	3.91402
AHNAK	0.0483554	0.945788	0.574904
MOCS2	0.0487379	0.945788	0.561095
TEX13B	0.0489191	0.945788	1.53935
HIPK1	0.0489244	0.945788	1.60188
TINAG	0.0489751	0.945788	1.51717
ZNF638	0.0493444	0.945788	0.655042
IGKC	0.0493704	0.945788	1.54454
SYAP1	0.0496296	0.945788	2.80209
EPB41L1	0.0499444	0.945788	0.660715
THY1	0.0502665	0.945788	0.654545
ZPR1	0.0503748	0.945788	0.453854
BIRC3	0.0505028	0.945788	0.655342
GAGE4	0.0506053	0.945788	0.456752
PSMA5	0.0507445	0.945788	0.619967
LINC00470	0.0510753	0.945788	1.97424
PLIN3	0.0513295	0.945788	0.493059
XAGE2	0.0514039	0.945788	0.62324
CCT7	0.0518051	0.945788	0.538588
CPLX2	0.0518459	0.945788	3.07433
TSPAN7	0.0520608	0.945788	0.641561
ELF5	0.0521229	0.945788	0.593086
CBLB	0.0522517	0.945788	0.605764
IGHD	0.0524933	0.945788	1.5348
TPI1	0.0525424	0.945788	0.578905
NAALAD2	0.0526102	0.945788	1.63449
TBC1D23	0.0530988	0.945788	0.66016
UGT2B15	0.0536286	0.945788	0.578092
HSPA9	0.0536605	0.945788	0.665774
LINC00851	0.0537578	0.945788	0.586445
BLVRB	0.0538025	0.945788	0.609648
F2	0.0540914	0.945788	1.81417
DCTN2	0.0541666	0.945788	0.611579
TUBB2B	0.0546663	0.945788	0.65754
TMEM206	0.055067	0.945788	0.574945
SRPK2	0.0556799	0.945788	0.632863
DLEU1	0.0557115	0.945788	1.57962
CACFD1	0.0558137	0.945788	0.61222
TBC1D9B	0.0558528	0.945788	0.611336
MESP2	0.0559678	0.945788	0.612126
FABP4	0.0560962	0.945788	0.4693
DIRAS3	0.0561731	0.945788	0.570023
MRPS31	0.0561871	0.945788	0.544231
BCL2L11	0.0565995	0.945788	0.534872
CMTM1	0.0566174	0.945788	0.511887
SLFNL1	0.0566587	0.945788	1.50906
FAM129A	0.0567889	0.945788	0.627755
SERPINB6	0.0568702	0.945788	0.61674
KRR1	0.0568809	0.945788	0.632639
OR5A1	0.0573497	0.945788	0.659368
DPY30	0.0576295	0.945788	0.492413
FAM188B	0.0579705	0.945788	1.57264
GTF3C3	0.0579721	0.945788	2.38062
RUNDC3A	0.0579745	0.945788	0.522451
INPP5F	0.0580693	0.945788	1.8226
KIAA0226L	0.0581182	0.945788	0.573024
SMIM12	0.0581601	0.945788	0.547262
NEDD9	0.058217	0.945788	0.645679
SLITRK4	0.0585248	0.945788	0.469668
SLC35C1	0.0596128	0.945788	0.660644
TJP1	0.0597616	0.945788	0.664284
SSBP4	0.0599254	0.945788	1.80416
BC033172.1_frag	0.0600863	0.945788	0.634988
ELP5	0.0601531	0.945788	0.543101
GGT6	0.0609507	0.945788	1.89642
THRSP	0.0611583	0.945788	0.571375
CLLU1OS	0.0611589	0.945788	0.653091
FAM63A	0.0613573	0.945788	2.06493
KBTBD7	0.0614865	0.945788	0.656906
RUNDC3B	0.0615869	0.945788	2.88937
IGHG1	0.0618242	0.945788	0.255978
CRTAC1	0.0619492	0.945788	1.96518
ARMC4	0.0620338	0.945788	1.71805
NANS	0.0625601	0.945788	0.658023
GLRX3	0.0626406	0.945788	0.618577
GATA1	0.0626493	0.945788	0.554669
CXorf67	0.0628301	0.945788	1.75108
KJ903660	0.0630956	0.945788	0.592422
PPID	0.0631649	0.945788	0.59348
S100B	0.0634926	0.945788	0.523493
HIBCH	0.0637524	0.945788	2.09224
PLCD1	0.064099	0.945788	0.577958
S100A2	0.0641654	0.945788	0.637572
LTF	0.0641968	0.945788	0.553969
AC018359.1_frag	0.064261	0.945788	1.52297
ELF2	0.0652925	0.945788	1.73606
CELA3A	0.0654686	0.945788	0.550921
ANXA11	0.0658193	0.945788	0.550017
VCL	0.0660969	0.945788	0.497184
GNB1	0.0662758	0.945788	1.7159
PCED1A	0.0664269	0.945788	1.97421
PLD3	0.0664648	0.945788	3.08037
ZNF326	0.0666033	0.945788	0.654321
FAM21A	0.0667141	0.945788	0.546844
ACSL6	0.0667518	0.945788	0.623538
LRFN1	0.0670355	0.945788	0.626475
PVRL3_frag	0.0672568	0.945788	0.65557
NDUFA13	0.0680497	0.945788	3.05201
HAAO	0.0681625	0.945788	0.643628
SLC30A6_frag	0.0681924	0.945788	0.517172
MED7	0.0684134	0.945788	0.528378
PRSS16	0.0687143	0.945788	0.666126
ND	0.0688997	0.945788	1.88354
ANXA8	0.0696134	0.945788	0.600938
ACTL6A	0.0698489	0.945788	0.630926
SAC3D1	0.0699917	0.945788	1.5724
GP1BB	0.0700263	0.945788	0.628501
NUB1	0.0700781	0.945788	2.13109
H2AFZ	0.0703297	0.945788	0.58891
CPA5	0.0707363	0.945788	0.656886
MAP3K6	0.0710374	0.945788	1.7176
LACE1	0.0710615	0.945788	0.612492
PSAT1	0.0715838	0.945788	0.63039
PVALB	0.0720325	0.945788	0.587748
CRACR2B	0.0725002	0.945788	0.608755
RAP1GAP	0.0725036	0.945788	2.79248
STK16	0.0725147	0.945788	0.636842
DMP1	0.0725772	0.945788	2.12395
RBP5	0.0729227	0.945788	0.558535
GSN	0.0731233	0.945788	0.539948
CYP4F11	0.0731439	0.945788	0.613961
KIAA1143	0.0734355	0.945788	1.56879
PRDX1	0.0736068	0.945788	0.515768
NKRF	0.0737839	0.945788	1.50107
FUT8	0.0737934	0.945788	1.73974
OCM	0.0740613	0.945788	0.591541
BOLL	0.074089	0.945788	2.26995
ADI1	0.0742479	0.945788	0.640376
CLUL1	0.0746102	0.945788	0.658973
DLG4	0.0746743	0.945788	1.78585
WWOX	0.0748113	0.945788	1.93191
AFAP1L1	0.0751641	0.945788	1.88554
OTUD5	0.0758183	0.945788	2.01485
GGA1	0.0759181	0.945788	0.530065
SGK3	0.076067	0.945788	1.63364
SLC12A4	0.0761322	0.945788	1.83628
G6PD	0.0761543	0.945788	0.594783
APCS	0.0762662	0.945788	1.51551
SKP1	0.0767072	0.945788	0.393621
FERMT2	0.0774397	0.945788	2.22145
SULT2B1	0.077484	0.945788	0.455892
SLC4A1AP	0.078032	0.945788	2.11604
MPP5	0.0781828	0.945788	1.72758
VSNL1	0.0782716	0.945788	0.559121
SF3B4	0.0786622	0.945788	2.139
OTX2	0.0790862	0.945788	2.08671
AIF1	0.0793595	0.945788	0.584164
ECH1	0.0795779	0.945788	0.649649
ITM2C	0.0795957	0.945788	0.662096
HTN1	0.0800277	0.945788	0.577543
EIF2B5	0.0805406	0.945788	2.58346
NANP	0.0808092	0.945788	0.608145
MTCP1	0.0811579	0.945788	0.559839
PGM2	0.0812191	0.945788	0.593303
FAM96A	0.0812885	0.945788	0.614602
SYT9	0.0813001	0.945788	0.547632
SPATA20	0.081544	0.945788	1.70577
COL5A2	0.0815518	0.945788	1.60238
CFAP61	0.0817387	0.945788	0.632102
HSD3B2	0.0818507	0.945788	0.549594
RBP3	0.0820777	0.945788	0.622001
MAP4K2	0.0822597	0.945788	1.86762
ESR2	0.0824835	0.945788	0.585173
GNPNAT1	0.0827858	0.945788	0.554796
PRH1	0.082961	0.945788	0.581887
ATAD1_frag	0.0832979	0.945788	0.644917
GDI1	0.0833525	0.945788	0.424318
HSPB3	0.0834727	0.945788	0.62426
TPD52L1	0.0835349	0.945788	0.614648
ND	0.0838301	0.945788	0.665309
SLC26A6	0.0840803	0.945788	0.645402
TLK2	0.0841405	0.945788	0.616319
SNRPC	0.0843801	0.945788	2.13319
URM1	0.0844988	0.945788	0.530346
TTC37	0.0845046	0.945788	2.34196
WWC2_frag	0.084785	0.945788	2.1386
ARHGEF16	0.0848505	0.945788	0.613888
PLEKHG5	0.0853367	0.945788	1.74673
EIF3F	0.0854747	0.945788	1.73181
C11orf88	0.085711	0.945788	0.449732
EIF3E	0.0862031	0.945788	1.52233
TYW5	0.0863473	0.945788	1.57338
UBALD2	0.0863993	0.945788	0.657953
KCTD18	0.086571	0.945788	1.64823
NR1H3	0.0866993	0.945788	1.50091
SERPINB1	0.0867072	0.945788	0.600018
MX1	0.0876242	0.945788	2.21913
NFYA	0.0876578	0.945788	0.598488
TGM1	0.0878019	0.945788	0.52802
TCF3	0.0880583	0.945788	1.59889
DNAJC11	0.0886211	0.945788	1.54375
THEM6	0.0887949	0.945788	1.50796
MKNK1	0.0888387	0.945788	0.587792
DDIAS	0.0889553	0.945788	2.34283
SLC1A3	0.089122	0.945788	0.662231
THOP1	0.0894567	0.945788	0.479756
ILVBL	0.0897315	0.945788	1.98046
IGHG1	0.0900115	0.945788	1.55394
OPN1SW	0.0902551	0.945788	0.662105
CHMP3	0.0904637	0.945788	0.607396
TNFRSF1B	0.0905883	0.945788	0.659396
PCSK4	0.0915212	0.945788	1.64229
PNP	0.0916977	0.945788	0.610722
DFFA	0.0920033	0.945788	0.440908
BC047522.1_frag	0.0922798	0.945788	1.84733
TOMM70A	0.0925388	0.945788	1.64747
TAF7	0.0928555	0.945788	0.578127
CRABP1	0.0929706	0.945788	0.486855
PTCH1	0.0933157	0.945788	0.656846
CDC23	0.093645	0.945788	0.666603
HR	0.0939228	0.945788	1.50127
PYCR2	0.0939926	0.945788	0.647195
STEAP3	0.0945333	0.945788	0.64381
LSM5	0.0950619	0.945788	0.656678
CRYM	0.095717	0.945788	1.83979
RAB27A	0.095897	0.945788	0.473476
ZNF655	0.0959535	0.945788	0.49013
ATP5C1	0.0961134	0.945788	0.637826
SKP1	0.0962199	0.945788	0.602657
KJ903167	0.0966593	0.945788	1.53403
C11orf68	0.0967109	0.945788	0.646212
RBM41	0.0967221	0.945788	0.63915
FGF13	0.0970088	0.945788	2.14431
IRF6	0.0974733	0.945788	1.59043
MAPK10	0.0975014	0.945788	0.638298
ERICH2	0.0980312	0.945788	2.61376
PPP1R7	0.0981893	0.945788	0.646971
MVK	0.0986886	0.945788	0.660788
KCNIP2	0.0991314	0.945788	0.635176
DRAP1	0.099872	0.945788	1.52836
ZDHHC9	0.0999533	0.945788	0.653899
ZKSCAN3	0.099974	0.945788	0.643278

## Sheet: Filtered - PD-1 - Toxicity
Name	P.value	Q	Fold.change
NECAP1	0.000270898	0.999437	0.480293
NRCAM	0.000429157	0.999437	0.606075
PEX19	0.00043365	0.999437	0.271845
PSMD4	0.000464393	0.999437	0.435608
C6orf106	0.000564357	0.999437	0.414519
ZBTB21	0.000670689	0.999437	0.583201
RCAN3	0.000810416	0.999437	0.340936
AP2M1	0.00156337	0.999437	0.653813
KJ903630	0.00170506	0.999437	0.423739
CPTP_frag	0.0017749	0.999437	0.645016
DENND1B	0.00206517	0.999437	0.646021
KJ902780	0.00228553	0.999437	0.436875
PTPRR	0.00315874	0.999437	0.657953
MVP	0.0036843	0.999437	0.623589
ARFIP1	0.00400061	0.999437	0.534583
DNAJB4	0.00419219	0.999437	0.62557
MBNL2	0.00422675	0.999437	0.659905
MURC	0.00448629	0.999437	0.639686
WDR18	0.00454228	0.999437	0.64923
USP15	0.00520495	0.999437	0.550928
LASP1	0.00546444	0.999437	0.47011
GAS8-AS1	0.00568175	0.999437	0.341983
KIAA0430_frag	0.00573838	0.999437	1.73531
TSSK1B	0.00593998	0.999437	0.380825
WBP11	0.00608317	0.999437	0.479129
RBMS3	0.00660223	0.999437	0.44647
MPPE1	0.00718242	0.999437	0.60766
YWHAH	0.00803438	0.999437	0.547079
CCDC134	0.00814901	0.999437	0.657889
BRD9	0.0085677	0.999437	4.48136
KRT9	0.0100271	0.999437	0.524154
SPACA7	0.0105842	0.999437	0.515418
SBSN	0.0112701	0.999437	0.655295
RGS16	0.0115035	0.999437	1.77252
TGM4	0.0115175	0.999437	0.488765
SHD	0.0119707	0.999437	0.501261
ZYX	0.012098	0.999437	0.503727
LRRC6	0.0125025	0.999437	1.70288
FERMT1	0.012511	0.999437	0.659029
ZNF330	0.0125355	0.999437	0.589877
IL1RN	0.0126786	0.999437	2.49622
ND	0.0127598	0.999437	0.621822
TBCE	0.0135845	0.999437	0.533954
INF2_frag	0.0136305	0.999437	1.55382
PAFAH1B2	0.0142479	0.999437	0.516881
TAB1	0.0144734	0.999437	0.58924
ABRACL	0.0146446	0.999437	0.647227
HDGFL1	0.0158713	0.999437	0.496951
BBS4	0.0162407	0.999437	0.525017
SHCBP1L	0.0170491	0.999437	0.54209
AFAP1L2	0.0177863	0.999437	0.567148
ADIRF	0.0182112	0.999437	0.597999
SPDEF	0.0184091	0.999437	0.55991
ZNF225	0.0187342	0.999437	0.636722
NOL3	0.0187624	0.999437	2.41993
AMPH	0.0191237	0.999437	1.8979
LIMS1	0.0191328	0.999437	0.598537
EIF4EBP3	0.0191595	0.999437	0.629429
AGPAT4	0.0194646	0.999437	0.65445
LYSMD2	0.0195127	0.999437	0.548031
IL1RN	0.019969	0.999437	2.25498
FAM71E2	0.0200339	0.999437	1.79788
C10orf91	0.0201277	0.999437	0.65855
GOLPH3L	0.0201596	0.999437	2.16418
PKNOX2	0.0202502	0.999437	0.537832
HAAO	0.0203704	0.999437	1.8139
HPD	0.0207743	0.999437	0.584052
PIGM	0.0211293	0.999437	0.654944
BMP7	0.0212101	0.999437	0.666362
KJ900829	0.0212314	0.999437	1.52794
C2orf74	0.0215002	0.999437	0.655327
CSTF2T	0.0216689	0.999437	0.596904
GPSM3	0.0217422	0.999437	0.46588
PDE1B	0.0219045	0.999437	0.572009
BCAS2	0.0223594	0.999437	0.647608
SP110	0.0226075	0.999437	0.499639
PRRC2B	0.022754	0.999437	0.585191
PRKCDBP	0.0231351	0.999437	0.586557
RTN3	0.0232094	0.999437	0.65207
CROT	0.0239984	0.999437	0.611887
PRR16	0.0243223	0.999437	0.54116
RP11-58H20.3_frag	0.0247099	0.999437	0.660172
STAM	0.0248246	0.999437	0.514453
ID3	0.0250788	0.999437	0.649272
AFAP1L1	0.0252494	0.999437	0.619728
POLR2F	0.0252531	0.999437	0.577953
PCP4L1	0.0266218	0.999437	0.619556
KIAA1598	0.0267698	0.999437	0.51545
KLK11	0.0270058	0.999437	0.614543
BC067760.1_frag	0.0274621	0.999437	0.646253
ASPH	0.0281957	0.999437	0.631472
TMOD2	0.0286026	0.999437	0.5891
TIAL1	0.0293436	0.999437	0.649398
DNAJB3	0.029831	0.999437	0.619229
Q5xjv5	0.0301485	0.999437	0.553613
EYA1	0.0302212	0.999437	0.379874
PPP1R7	0.0304207	0.999437	0.573068
E2F6	0.0304245	0.999437	0.527609
PAGE1	0.030663	0.999437	1.5921
TPD52L2	0.0315845	0.999437	0.505374
COG3	0.0317711	0.999437	0.549049
GINM1	0.0318003	0.999437	0.562765
RD3	0.0320001	0.999437	1.60284
RGP1	0.0324262	0.999437	0.637382
CARS	0.0324698	0.999437	0.626801
CYGB	0.0333471	0.999437	0.625864
KIAA1191	0.0334535	0.999437	0.656725
DCTPP1	0.0335858	0.999437	0.647116
NFE2L2	0.0338088	0.999437	0.648493
ND	0.0348166	0.999437	0.611319
ARID3B_frag	0.0350314	0.999437	0.469331
C18orf21	0.0355049	0.999437	0.640683
UNC119	0.0362947	0.999437	0.565496
PPRC1	0.0364476	0.999437	0.488475
ALS2	0.0368682	0.999437	0.664367
RPS7	0.0383668	0.999437	0.657457
CTTNBP2NL	0.0395641	0.999437	0.619244
CHMP3	0.0404582	0.999437	0.605524
FAM177A1	0.0408015	0.999437	0.662194
CSTF2	0.0411482	0.999437	0.600365
TAX1BP1	0.0416394	0.999437	2.33663
HSDL2	0.0420308	0.999437	0.637121
PDIA6	0.0420695	0.999437	0.477789
CYB5B	0.0422573	0.999437	0.548235
FAM159A_frag	0.0423727	0.999437	0.622105
PDP2	0.0427895	0.999437	1.62705
LACE1	0.0431949	0.999437	1.53533
HSPA2	0.0433362	0.999437	0.590009
SYTL2	0.0436242	0.999437	0.654161
NOL6	0.0438186	0.999437	0.610202
TLE1	0.0438775	0.999437	0.578901
MAGEA4	0.043895	0.999437	0.62872
MOGAT2	0.0450102	0.999437	0.578968
HAAO	0.0453645	0.999437	1.9538
CBR3	0.0460815	0.999437	2.29555
TPK1	0.0461153	0.999437	1.52684
CALD1	0.046354	0.999437	0.636193
MPV17L2	0.0466007	0.999437	1.60041
GSAP_frag	0.0466793	0.999437	0.434992
TBXAS1	0.04753	0.999437	0.636861
SH3BP1	0.0479398	0.999437	1.84191
Supt6h	0.0482422	0.999437	0.469965
GADD45G	0.0491908	0.999437	0.615749
WDFY2	0.0494727	0.999437	0.638234
FKBP3	0.0508605	0.999437	0.565999
NEDD4L	0.0518319	0.999437	0.488647
CT47A1	0.0519442	0.999437	0.498768
OBFC1	0.0520058	0.999437	1.80432
MAP2K2	0.0520533	0.999437	0.615657
TPGS2	0.0520688	0.999437	0.589978
PCSK1	0.0538146	0.999437	0.607577
TPI1	0.0538551	0.999437	0.631039
CCDC130	0.0541318	0.999437	0.598976
DRAP1	0.0549409	0.999437	0.61923
NEU4	0.054991	0.999437	0.528499
PLCD4	0.0551748	0.999437	0.625966
RPS21	0.0553377	0.999437	0.63679
BRSK2	0.0554011	0.999437	0.652201
SH3D19	0.0564698	0.999437	1.60616
ND	0.0566324	0.999437	0.659635
CCDC12	0.0567357	0.999437	0.608879
DGKB	0.0569088	0.999437	0.341899
XAGE2	0.0570067	0.999437	0.462647
PLIN2	0.0573784	0.999437	0.591193
RUVBL1	0.0575175	0.999437	0.610166
CBFB	0.0576261	0.999437	0.645375
ZC3H10	0.0578686	0.999437	0.652695
HMGN4	0.0588847	0.999437	0.635402
PSMA6	0.0589158	0.999437	0.663727
GNB1L	0.0598252	0.999437	0.611586
ADA	0.0598707	0.999437	0.535779
GAS2L1	0.059933	0.999437	1.61884
HIPK1	0.0606267	0.999437	1.52625
IL1RN	0.0619192	0.999437	1.63234
WWP1	0.0629196	0.999437	1.63425
SNX17	0.0632615	0.999437	0.66247
E2F6	0.0650712	0.999437	0.581885
ISG15	0.0687009	0.999437	0.656692
NFS1	0.0688024	0.999437	0.288122
GAMT	0.069442	0.999437	0.618477
CENPN	0.069448	0.999437	0.618497
PRR16	0.0712863	0.999437	0.542401
MCM2	0.0725992	0.999437	0.654714
CCDC94	0.0740176	0.999437	0.657203
RP11-354P17.9_frag	0.074284	0.999437	0.580232
CDKN2D	0.0747192	0.999437	1.53294
DAPK3	0.0750327	0.999437	0.434147
UBE2V2	0.0751967	0.999437	0.620885
LUC7L	0.0752661	0.999437	0.624167
ANKS6	0.0755328	0.999437	0.59363
GNMT	0.0756657	0.999437	1.92382
CSNK1E	0.0768794	0.999437	0.629488
VEGFB	0.0772948	0.999437	0.509267
KJ902006	0.0779237	0.999437	0.627258
C4orf33	0.0783069	0.999437	1.5744
XAGE2	0.0796656	0.999437	0.53512
FBXW12	0.0797843	0.999437	0.663209
MGLL	0.0805894	0.999437	0.648801
PPFIA4	0.0812454	0.999437	0.53873
GFOD1	0.0845811	0.999437	0.450921
CSTA	0.08499	0.999437	1.5062
RBM12	0.0852661	0.999437	0.585717
PDE4DIP	0.0854866	0.999437	0.648345
NCAPH2	0.0860728	0.999437	0.562061
FAM84A	0.0862696	0.999437	0.611763
SLC4A1AP	0.0863697	0.999437	0.602911
MPST	0.0873398	0.999437	0.632406
SULT4A1	0.087514	0.999437	0.590616
ZNF207	0.0876155	0.999437	0.647154
FAM216B	0.0878572	0.999437	0.632854
SULT1C2	0.0884063	0.999437	0.643433
EIF4A2	0.089369	0.999437	1.81612
RBPJ	0.0916008	0.999437	0.449025
TMEM182	0.0917234	0.999437	0.649482
RBPJ	0.0920771	0.999437	0.449936
BCL11A	0.0924482	0.999437	1.57762
Nc2b	0.0925837	0.999437	0.441992
DPH6	0.0926631	0.999437	0.599909
SRSF11	0.0927595	0.999437	0.621526
DBNDD1	0.0927781	0.999437	0.555617
CALML6	0.0936556	0.999437	0.610533
PAIP2	0.0938663	0.999437	0.590329
STK39	0.0947236	0.999437	1.54261
NCAPH2	0.0949772	0.999437	0.66139
PPP1R12A	0.0950205	0.999437	0.655826
DKK3	0.0967055	0.999437	1.59356
ANXA8	0.0967597	0.999437	0.649129
ND	0.0970557	0.999437	0.646616
MZB1	0.0980004	0.999437	1.61752
LAT	0.0980075	0.999437	0.436678
SET	0.0997552	0.999437	0.524436
DUX3	0.0998585	0.999437	1.51812

## Sheet: Filtered - Combined - Toxicity
Name	P.value	Q	Fold.change
FAM222B	0.000170595	0.828314	0.652596
POLR2C	0.000327481	0.828314	1.7788
PRMT8	0.000377617	0.828314	1.55878
PIH1D1	0.000427714	0.828314	2.00099
ACTL6B	0.000452711	0.828314	2.39349
RAB40B	0.00051578	0.828314	2.04568
ND	0.000516369	0.828314	1.93237
C7orf50	0.000572133	0.828314	0.310443
SUMO1	0.000572506	0.828314	1.56025
DEDD	0.000597304	0.828314	1.98784
LMX1B	0.000620957	0.828314	0.602804
FAM9C	0.00066535	0.828314	2.65345
ACPP	0.000725431	0.828314	0.367085
TREX1	0.000913726	0.828314	0.470678
SLC25A26	0.000919416	0.828314	0.631054
IRF1	0.00103597	0.828314	1.59189
ALDH1L1	0.00106141	0.828314	2.41208
STK3	0.00113248	0.828314	1.85815
YBX1	0.00119374	0.828314	0.604732
STX3	0.00122122	0.828314	0.570872
LSMEM1	0.0012309	0.828314	0.582196
CLIC2	0.00129533	0.828314	1.61408
RAG2	0.00151151	0.828314	2.31776
OCIAD1	0.0015388	0.828314	0.602625
EPB41L2	0.00160327	0.828314	0.357243
FGFBP1	0.00183417	0.828314	1.50354
MED30	0.00196853	0.828314	2.23465
SS18L1	0.00198877	0.828314	1.64509
MARCH8	0.00205334	0.828314	0.386153
TFAP2B	0.00213057	0.828314	0.42548
MOV10	0.00214918	0.828314	0.457079
STIP1	0.00220643	0.828314	5.19392
CYBRD1	0.00220717	0.828314	0.624022
TMEM79	0.00222816	0.828314	0.653611
PPP3R2	0.00223342	0.828314	1.74371
ND	0.00228126	0.828314	1.88095
SMNDC1	0.00231879	0.828314	0.600077
FAM69B	0.00238651	0.828314	0.4873
AKAP5	0.00240319	0.828314	0.555209
ICAM4	0.00240506	0.828314	0.595892
TDG	0.0024837	0.828314	0.495959
TCL1A	0.00250577	0.828314	1.60518
TADA2B	0.00260392	0.828314	1.70639
HMGN2	0.00260594	0.828314	0.227738
NAV2_frag	0.00262445	0.828314	0.587642
LIG3	0.00277169	0.828314	0.510114
LINC00313	0.00287884	0.828314	0.654195
GPATCH4	0.00288268	0.828314	0.421307
KRTAP5-2	0.00313858	0.828314	2.62736
LPCAT3	0.00313988	0.828314	0.659911
ZNF311	0.00318907	0.828314	2.12658
PIGQ	0.0032344	0.828314	0.444857
RIPK2	0.00328077	0.828314	1.80879
ND	0.00341843	0.828314	1.52856
AP1M2	0.00346868	0.828314	2.22083
KLHL14	0.00353311	0.828314	2.00522
PYCR1	0.00364185	0.828314	2.25405
GLTSCR1	0.00388324	0.828314	2.64208
KRTAP6-2	0.00394795	0.828314	2.24683
COLEC11	0.00407937	0.828314	2.04586
SFXN1	0.00408181	0.828314	0.628488
CFHR5	0.00413407	0.828314	0.501119
WWOX	0.00415092	0.828314	1.97549
FSTL3	0.00417365	0.828314	2.19349
PRIM1	0.00426472	0.828314	0.662458
MTAP_frag	0.00427457	0.828314	1.75881
CDC37	0.00446973	0.828314	2.80131
MAL	0.00456061	0.828314	0.602459
NR3C1	0.00461163	0.828314	1.7914
SAMD1	0.00466819	0.828314	2.7512
HOXA1	0.00472007	0.828314	0.612151
RGMA	0.00482972	0.828314	1.50916
RYBP	0.00489817	0.828314	0.541114
RGS3	0.00495166	0.828314	0.503977
PRKRIR_frag	0.00499931	0.828314	2.15199
POLDIP2	0.00503006	0.828314	0.613922
CORO2A	0.00508814	0.828314	0.48761
RTN4IP1	0.00514623	0.828314	0.602247
ASIC2	0.00518509	0.828314	0.460513
THEM4	0.00524917	0.828314	0.464715
NME8	0.00526526	0.828314	0.297475
FIBIN	0.00528861	0.828314	1.50358
MARCO	0.00531201	0.828314	0.610169
H1FX	0.00538235	0.828314	0.329829
RPL14	0.00547759	0.828314	0.43355
GLYR1	0.00559944	0.828314	0.593356
SLC2A8	0.00564791	0.828314	0.58959
PDS5A_frag	0.00565676	0.828314	0.456719
PYURF	0.0056923	0.828314	0.581782
MIS18BP1	0.00571409	0.828314	0.507126
BRD3	0.00582492	0.828314	0.544274
STAT5A	0.00591676	0.828314	1.69963
SULT1B1	0.00618555	0.828314	2.66856
KARS	0.00639981	0.828314	2.27641
FSIP1	0.00646575	0.828314	0.533248
MBIP	0.00650404	0.828314	1.53449
OR4K13	0.00654961	0.828314	0.572322
RASGEF1A	0.00658482	0.828314	1.80446
C20orf195	0.00672203	0.828314	2.36254
SMS	0.00675364	0.828314	2.9476
ND	0.00679408	0.828314	2.27238
TRIM33	0.00705993	0.828314	2.45004
YWHAB	0.00710676	0.828314	2.21766
H1F0	0.00711266	0.828314	0.329538
NUSAP1	0.0072807	0.828314	0.451222
CRAT	0.00736751	0.828314	0.486031
CD83	0.00757682	0.828314	1.67391
SENP2	0.00762469	0.828314	0.597619
BCL7C	0.00767021	0.828314	6.90467
PGS1	0.00790893	0.828314	1.77853
FNIP1	0.00791579	0.828314	1.9006
ROBO3	0.00792285	0.828314	0.52445
OR52W1	0.00797359	0.828314	0.620097
IL16	0.00798033	0.828314	0.471183
ATP6V1E2	0.00832808	0.828314	1.51082
CPEB2	0.00839279	0.828314	1.60175
ATAD5	0.00843987	0.828314	1.9917
SCRG1	0.00858188	0.828314	0.602091
SLC46A3	0.00860109	0.828314	0.665084
RAB3C	0.00864453	0.828314	1.51813
ND	0.00877109	0.828314	2.82037
PAQR3	0.00883282	0.828314	0.620319
RGS12	0.00883409	0.828314	0.597449
SZRD1	0.00883951	0.828314	0.545094
RBM19	0.0089887	0.828314	0.472792
HOXD1	0.00902823	0.828314	0.589105
KCNK12	0.00906341	0.828314	0.648091
HP1BP3	0.00908257	0.828314	0.403169
HIST1H1A	0.00918145	0.828314	0.256497
KISS1	0.00922203	0.828314	0.563269
RGR	0.00922903	0.828314	1.91643
SCAND2P	0.00924835	0.828314	2.10892
PTPN20	0.00935832	0.828314	1.94851
ADO	0.0095618	0.828314	0.657861
TTI2	0.00965655	0.828314	2.00182
TRIM10	0.00976472	0.828314	1.58228
NLGN4X	0.0100082	0.828314	0.633385
NT5DC1	0.0100759	0.828314	0.642615
SLC22A8	0.0101197	0.828314	0.609919
MAP4K5	0.0101756	0.828314	0.609095
PRR22	0.0102489	0.828314	0.495433
VCY	0.0102879	0.828314	0.363431
IL2	0.0103434	0.828314	1.82536
GCGR	0.0103642	0.828314	0.544694
ADAM2	0.0104315	0.828314	0.635933
C1orf109	0.0106173	0.828314	0.650568
TBL2	0.0107216	0.828314	0.604808
IGIP	0.0107373	0.828314	1.61193
CACNB1	0.0108308	0.828314	0.531252
DNTTIP1	0.0108412	0.828314	0.454799
NRN1L	0.0108713	0.828314	1.87373
COTL1	0.010879	0.828314	0.505762
PRKCH	0.0109432	0.828314	0.575077
PRPF4B	0.0109837	0.828314	0.596413
CLEC7A	0.0110573	0.828314	1.50484
TFAP2A	0.0110595	0.828314	0.465067
LRRC32	0.0110713	0.828314	0.648753
CTBP1	0.0111806	0.828314	2.72308
PPP2R4	0.0112119	0.828314	1.54587
CAMK4	0.0113176	0.828314	1.94988
LAIR2	0.0114278	0.828314	0.581726
TMEM259	0.0114756	0.828314	0.568208
NDUFV3	0.0114841	0.828314	0.543553
M6PR	0.0115163	0.828314	0.639431
KIAA1468_frag	0.0118007	0.828314	0.621486
FGF12	0.011853	0.828314	0.656952
HNRNPUL1	0.0118717	0.828314	0.449043
SLC45A3	0.0119315	0.828314	0.598799
FAS	0.0119427	0.828314	1.57925
DPY30	0.0119937	0.828314	2.61106
SLC39A3	0.0120907	0.828314	0.576535
OR52N4	0.0121776	0.828314	0.571821
ISYNA1	0.0121794	0.828314	1.92672
VCY	0.0122033	0.828314	0.402541
AGL	0.012275	0.828314	1.79698
FBXL3	0.0123709	0.828314	1.94694
DMC1	0.0124125	0.828314	2.16412
IPO13	0.0124295	0.828314	0.632236
HIPK3	0.0125677	0.828314	2.50879
CIR1	0.0126274	0.828314	0.535173
MRPL30	0.0126884	0.828314	1.56823
ND	0.0127121	0.828314	0.518863
LEXM	0.0127465	0.828314	0.562994
OR10G9	0.0127513	0.828314	0.574243
KJ904380_frag	0.0128123	0.828314	0.513003
GYG2	0.0128346	0.828314	2.40846
NDUFA11	0.012852	0.828314	0.59422
PDS5B	0.0129015	0.828314	1.59542
TMUB1	0.0129813	0.828314	0.644151
RGN	0.0132196	0.828314	0.536852
TMEM178A	0.0132822	0.828314	0.64561
C12orf40	0.0132889	0.828314	0.596216
PRR7	0.0133275	0.828314	0.570246
HHIPL2	0.0134131	0.828314	0.470247
TAS2R13	0.0136419	0.828314	0.665622
CACNG6	0.0137891	0.828314	0.542611
CLEC3A	0.0137891	0.828314	1.8697
TCAP	0.0138458	0.828314	1.55027
NOP56_frag	0.0140061	0.828314	0.412333
GPD1	0.0140125	0.828314	2.2968
H1F0	0.0141346	0.828314	0.513952
CRTAM	0.0141437	0.828314	2.04072
FAM9C	0.0142137	0.828314	2.06348
CENPT	0.0143068	0.828314	0.591001
LTB	0.0143096	0.828314	1.57995
B3GALT1	0.0143755	0.828314	0.651368
HMGA1	0.0144158	0.828314	0.40919
TAF1A	0.0144194	0.828314	1.53722
TCEAL6	0.0144586	0.828314	2.59061
ASCC2	0.0144762	0.828314	0.60864
TMIE	0.0145906	0.828314	0.642722
VASP	0.014612	0.828314	2.50814
NOV	0.014827	0.828314	1.57761
GABRG1	0.0148893	0.828314	0.60033
RNF40_frag	0.014936	0.828314	0.532259
KDM4D	0.0149604	0.828314	0.603817
MRPS34	0.0152595	0.828314	0.527494
ND	0.0152933	0.828314	1.52042
KAT7	0.0152998	0.828314	0.610625
ND	0.0154615	0.828314	1.93222
KCNQ5	0.0155581	0.828314	0.611775
PDLIM5	0.0155723	0.828314	0.65832
PDZD3	0.015591	0.828314	2.04762
PPP6C	0.0156962	0.828314	1.85961
MTDH	0.0157326	0.828314	0.560907
VWC2L	0.0157794	0.828314	2.90265
PEX1	0.0158111	0.828314	2.2389
ZNF385B	0.0158172	0.828314	0.458591
GIGYF2	0.0159512	0.828314	0.59742
ND	0.016267	0.828314	2.14108
APCS	0.0163291	0.828314	1.92669
ND	0.016358	0.828314	3.18974
TMEM59	0.016425	0.828314	0.460403
STARD10	0.0164317	0.828314	0.515877
PROCA1	0.0165504	0.828314	0.550468
MOB1A	0.0166148	0.828314	0.601137
MKNK2	0.0166968	0.828314	1.8518
ND	0.0167411	0.828314	1.95201
MACROD1	0.0168242	0.828314	0.539296
CLSTN3	0.016832	0.828314	0.614382
JAM3	0.0168834	0.828314	1.56679
KJ900930_frag	0.0171182	0.828314	2.08792
GIP	0.0171978	0.828314	0.636145
PLEKHO1	0.0172819	0.828314	0.545186
SLX1A	0.0173567	0.828314	2.18153
XCL1	0.0173974	0.828314	0.588838
TP53TG3	0.0174386	0.828314	0.659656
LCE1D	0.0174913	0.828314	2.0231
XRCC1	0.0175402	0.828314	0.19745
GSTA4	0.0176408	0.828314	2.03742
NLRP2	0.0177404	0.828314	0.651855
LZTS1	0.0178458	0.828314	2.27092
RAB8A	0.017848	0.828314	1.56882
RCAN2	0.0178569	0.828314	1.73637
SPATA20	0.0178596	0.828314	2.5178
FAM134B_frag	0.0179512	0.828314	0.299281
VASH1	0.017955	0.828314	0.61648
HMGA1	0.0180765	0.828314	0.412261
PPP1R12A	0.0182597	0.828314	1.64386
NCS1	0.0184489	0.828314	2.27753
C4orf36	0.0186326	0.828314	1.94357
HG497681.1_frag	0.0187344	0.828314	0.657479
SLFNL1	0.0188233	0.828314	0.579268
NICN1	0.0188797	0.828314	1.5776
KJ901271	0.0188876	0.828314	2.04403
ND	0.0189663	0.828314	1.72617
ERCC5	0.0190133	0.828314	0.605372
PPHLN1	0.0190532	0.828314	0.584325
TICAM2	0.0190903	0.828314	0.534555
FAM214B	0.0191465	0.828314	0.599033
MFAP3L	0.019281	0.828314	0.541498
CALCOCO1	0.0192989	0.828314	0.267751
HG502761.1_frag	0.019392	0.828314	0.577903
IFT22	0.0194365	0.828314	1.65191
AKR1C8P	0.0195385	0.828314	1.97799
RP11-998D10.4_frag	0.01955	0.828314	2.04956
TMOD1	0.0195629	0.828314	0.659078
ZNF221	0.0196023	0.828314	1.6943
LMNTD1	0.0196068	0.828314	0.613727
SERPINA3	0.019635	0.828314	0.565971
STX11	0.0197235	0.828314	0.633019
AK094777.1_frag	0.0197602	0.828314	1.51658
PPP1R1A	0.0197652	0.828314	3.78211
CMTM2	0.0198834	0.828314	2.06526
RTN4	0.0203404	0.828314	2.3986
ANGPT1	0.0203869	0.828314	0.623583
SH3D19	0.0204108	0.828314	1.5307
BIRC3	0.0204411	0.828314	0.63527
ENSA	0.020581	0.828314	1.53229
FBXW2	0.0208505	0.828314	1.98077
NCOA2	0.0208572	0.828314	2.50505
SLC47A1	0.021107	0.828314	0.659908
EPB41L3	0.0211094	0.828314	0.570067
TCEAL6	0.021195	0.828314	3.11696
TMEM98	0.0212436	0.828314	1.69333
MRGPRX3	0.0214072	0.828314	0.605854
BBS7	0.021473	0.828314	0.615338
PTPN23	0.0214787	0.828314	2.14609
HAAO	0.0214979	0.828314	2.4119
TPP1	0.0215135	0.828314	2.02933
ING1	0.0215182	0.828314	0.503425
PTPRD	0.0215203	0.828314	1.82908
APLN	0.0215473	0.828314	0.629085
ARHGEF4	0.0216817	0.828314	1.77577
FBXL2	0.0216994	0.828314	0.579403
ADAMTSL1	0.0217131	0.828314	0.622055
GGPS1	0.0217585	0.828314	1.69256
LSMEM2	0.0219508	0.828314	2.38184
IGKC	0.0219723	0.828314	0.618883
GYLTL1B	0.0219734	0.828314	1.97432
AMOTL1	0.0220645	0.828314	1.60807
TBC1D7	0.0221422	0.828314	0.544112
PPM1N	0.0221556	0.828314	1.84072
NDFIP1	0.0221955	0.828314	2.22771
KRT34	0.0222112	0.828314	1.73627
HSPB3	0.0223591	0.828314	1.93093
ARRDC4	0.0223778	0.828314	2.04223
OBFC1	0.0223881	0.828314	0.595218
ND	0.0224212	0.828314	0.613095
POMC	0.0225185	0.828314	0.602155
GRPEL1	0.0226709	0.828314	0.537559
WDR47	0.02286	0.828314	1.79349
CHI3L1	0.0228941	0.828314	1.72591
PIKFYVE	0.0229034	0.828314	0.507976
NELL1	0.0231066	0.828314	1.89184
EWSR1	0.0231729	0.828314	1.5979
GPR84	0.0232708	0.828314	0.570146
OGG1	0.023383	0.828314	0.51932
FBXO22	0.0234409	0.828314	1.6931
TTLL9	0.023561	0.828314	2.0652
MNT	0.0236906	0.828314	2.67488
ELOF1	0.0237056	0.828314	0.633131
C21orf62	0.0237473	0.828314	1.72516
DIMT1	0.023847	0.828314	0.481418
SYAP1	0.023877	0.828314	4.06425
PPFIA4	0.0239015	0.828314	2.15152
ZNF398	0.023933	0.828314	0.615465
COMMD10	0.0240684	0.828314	0.523102
FAF1	0.0240737	0.828314	3.94669
IGL@	0.0241404	0.828314	0.567168
ZBTB44	0.0241833	0.828314	1.79814
TADA2A	0.0242461	0.828314	1.57858
CLCN5	0.0242776	0.828314	0.582297
ZHX1-C8orf76	0.0243965	0.828314	0.565695
TMEM182	0.0244985	0.828314	1.57382
MAGEB3	0.0245108	0.828314	0.665601
KRTAP5-4	0.0245671	0.828314	1.67228
PRICKLE3	0.0246176	0.828314	1.65694
FAM159A_frag	0.0246224	0.828314	1.79785
SLC7A10	0.0246635	0.828314	0.643655
C7orf43	0.0247327	0.828314	1.83164
CRP	0.0249199	0.828314	1.72514
SS18L1	0.0249688	0.828314	1.70026
LIPC	0.0249752	0.828314	1.56814
DAO	0.0250598	0.828314	1.65065
ZNF771	0.0252035	0.828314	0.527701
USP44	0.0252761	0.828314	1.57547
AKTIP	0.0252806	0.828314	1.50903
YWHAZ	0.0254304	0.828314	2.3139
ZNF451	0.025481	0.828314	1.7211
INPP5F	0.025533	0.828314	1.63167
MFSD12	0.0256578	0.828314	0.619091
IFNL3	0.0257531	0.828314	1.7945
NR5A2	0.0258201	0.828314	0.59933
VGLL4	0.0259514	0.828314	2.02401
FAM86C1	0.0260301	0.828314	0.655326
ARSG	0.0260482	0.828314	0.604788
ODR4	0.026078	0.828314	0.654533
RARRES3	0.0261032	0.828314	0.625883
PLPP7	0.0261876	0.828314	0.60621
TCEAL6	0.0263022	0.828314	3.26205
ATP6V0E1	0.0263149	0.828314	0.640967
CCDC70	0.0263233	0.828314	1.99334
CD79B	0.0263807	0.828314	0.627881
SLC41A1	0.0264649	0.828314	0.599939
SPAG6	0.0265475	0.828314	1.77871
ND	0.0266084	0.828314	0.649243
MARK4	0.02664	0.828314	2.34775
RETNLB	0.0266583	0.828314	2.27728
ELMOD3	0.0266777	0.828314	0.618283
ZNF385A	0.0267992	0.828314	0.467734
PCDHAC2	0.0268667	0.828314	0.614293
KLHL14	0.0268711	0.828314	2.03696
CD58	0.0269782	0.828314	1.52472
PLIN3	0.0270787	0.828314	2.47832
ICAM4	0.027137	0.828314	0.561599
LAPTM5	0.0272549	0.828314	0.606475
ND	0.0274479	0.828314	1.63243
ERVMER34-1_frag	0.0276724	0.828314	1.9254
CENPU	0.0276777	0.828314	0.655221
JUP	0.0277871	0.828314	0.526743
RBPMS	0.0279583	0.828314	0.498143
IL11	0.0279958	0.828314	0.619334
HR	0.0281594	0.828314	1.86866
ZSCAN5A	0.0281685	0.828314	0.56165
TCERG1L	0.0282985	0.828314	0.633257
FEZF1	0.0284049	0.828314	1.64171
C11orf1	0.0284721	0.828314	1.78191
RPL35	0.0284742	0.828314	0.510763
VARS	0.0285079	0.828314	0.37159
SLC30A6	0.0286201	0.828314	0.569842
ND	0.028638	0.828314	1.69491
PCDHGA11	0.0286528	0.828314	0.643629
WASF3	0.0286941	0.828314	2.31775
C1S	0.0292016	0.828314	0.560618
ITPKC	0.0294397	0.828314	0.46338
RPH3AL	0.0296426	0.828314	2.11954
UBA1	0.0297146	0.828314	0.629776
BUB3	0.0298702	0.828314	1.71892
OCEL1	0.0298765	0.828314	0.622097
ACSM3	0.0299596	0.828314	0.665239
VWCE	0.0299621	0.828314	1.85036
FAM46D	0.0300545	0.828314	0.561602
NFAT5	0.0300585	0.828314	0.600988
SHANK2	0.0301376	0.828314	2.41781
PLXNC1	0.0302276	0.828314	1.94175
KJ903727_frag	0.0302873	0.828314	1.59373
USP16	0.0302891	0.828314	0.446126
S1PR5	0.0303239	0.828314	0.604154
C1orf131	0.0304941	0.828314	0.539428
WAS	0.0305536	0.828314	2.40609
CNPY3	0.0308457	0.828314	0.66251
A1CF	0.030863	0.828314	1.51442
HG497823.1_frag	0.030986	0.828314	0.618427
GPATCH1	0.0310331	0.828314	0.657495
AIMP1	0.0311627	0.828314	0.648969
KJ902480.1_frag	0.0312535	0.828314	1.7678
GNLY	0.0313208	0.828314	0.606456
C16orf45	0.0313914	0.828314	0.531152
GYPA	0.0314941	0.828314	0.609174
ASCC3	0.0315124	0.828314	0.563576
LYSMD4	0.0315823	0.828314	0.503577
ADAMTS13_frag	0.0317873	0.828314	1.52004
SPRY2	0.0318043	0.828314	1.83636
FEN1	0.0318266	0.828314	0.575559
YIF1B	0.031862	0.828314	1.56689
RHOXF1	0.0319252	0.828314	0.628459
KLF1	0.0319777	0.828314	0.575821
EEPD1	0.0321296	0.828314	0.571029
MAGEA2	0.0321755	0.828314	2.01877
C5AR2	0.0322181	0.828314	1.53213
LIG1	0.0322522	0.828314	0.539105
DMRTA1	0.0324094	0.828314	1.62219
ND	0.0324116	0.828314	1.77537
BEST3_frag	0.0324163	0.828314	1.5111
KLHL3_frag	0.0324864	0.828314	2.19939
IGHG1	0.0325121	0.828314	0.570868
MTG1	0.032536	0.828314	0.60921
IGKC	0.0325855	0.828314	0.61782
FAM180A	0.0327185	0.828314	1.70121
TSPYL6	0.0327935	0.828314	1.86908
PRPF31	0.0328338	0.828314	0.608378
NXT2	0.0328578	0.828314	0.587142
LGALS14	0.0329077	0.828314	1.58621
SRRM2_frag	0.0329451	0.828314	0.614315
DLX4	0.0329847	0.828314	0.651452
CANT1	0.033015	0.828314	1.76902
SULT2A1	0.0330665	0.828314	3.43272
NUMBL	0.0331308	0.828314	0.633684
APCS	0.0331668	0.828314	1.97318
DNAJC19	0.0331955	0.828314	0.622685
NR2F2	0.0334476	0.828314	1.8376
CUTA	0.0334743	0.828314	1.54102
SDHD	0.0334747	0.828314	0.663778
RET	0.0335067	0.828314	0.597011
BC063682.1_frag	0.0336533	0.828314	4.28969
GRXCR1	0.033686	0.828314	2.02565
ZNF599	0.0337293	0.828314	1.55774
P2RX7	0.0339019	0.828314	2.00265
EPHB6	0.0339141	0.828314	1.5758
FMO3	0.0339226	0.828314	1.57113
FAM98A	0.0341263	0.828314	1.64593
MLXIPL	0.0341525	0.828314	1.90298
OGFRL1	0.0342373	0.828314	0.581082
MUCL1	0.0342742	0.828314	0.40589
C7orf33	0.0343422	0.828314	1.73054
ATP6V0A1	0.0343502	0.828314	0.618685
KV205	0.0345196	0.828314	0.629413
HMX2	0.0345204	0.828314	1.57398
CNEP1R1	0.0345305	0.828314	0.556359
ND	0.0345841	0.828314	1.78897
ELF1	0.0346759	0.828314	0.367255
C2orf27A	0.0347424	0.828314	1.61248
TLR1	0.03478	0.828314	0.654651
SEC23IP	0.0348334	0.828314	0.647671
RAB26	0.0348362	0.828314	0.666618
PEX11A	0.0348449	0.828314	1.56805
LARP1	0.0349859	0.828314	0.645673
GNAS	0.0349944	0.828314	0.288289
RELT	0.0350174	0.828314	1.66677
C17orf82	0.0350864	0.828314	1.71947
IGL@	0.0355682	0.828314	0.62766
DDRGK1	0.0356412	0.828314	0.543437
PTGER3	0.035695	0.828314	0.562671
TBXAS1	0.0356994	0.828314	1.9337
F13A1	0.0357324	0.828314	2.27062
STOX1	0.0357416	0.828314	1.51684
RPL35	0.0357634	0.828314	0.513409
FAM122C	0.0357708	0.828314	1.86677
RPL18A	0.0357731	0.828314	0.519466
SRPRA	0.0357788	0.828314	0.666363
BC030111.1_frag	0.0357797	0.828314	0.642354
OR6C1	0.035827	0.828314	1.79316
SLC7A9	0.0358913	0.828314	0.61088
CCL28	0.036038	0.828314	0.568677
TUBA1C	0.0360552	0.828314	0.649956
GORAB	0.0360696	0.828314	0.645071
NLN	0.0360863	0.828314	0.590906
APRG1	0.0360913	0.828314	1.7075
HOXC6	0.0361506	0.828314	0.63032
FAM3A	0.0361682	0.828314	0.611313
RBPJL	0.036171	0.828314	0.665602
EIF2S2	0.0362346	0.828314	0.49881
GBP4	0.036262	0.828314	1.50713
CLK2	0.0362666	0.828314	0.641977
S100A7A	0.0363691	0.828314	0.646923
EDA2R	0.0363737	0.828314	0.480525
AK091027.1_frag	0.0364019	0.828314	1.81384
FILIP1	0.036407	0.828314	0.648005
TMEM200A	0.0364163	0.828314	0.579614
PSME1	0.0365478	0.828314	0.575047
SLC46A3	0.0365581	0.828314	0.666592
SORD	0.0365707	0.828314	1.5415
ADAM15	0.0365986	0.828314	0.660103
INS-IGF2	0.0366245	0.828314	1.60772
PARN	0.036651	0.828314	0.566317
UBE2E3	0.0367739	0.828314	0.664038
HDHD2	0.0368106	0.828314	1.54557
PTPN20	0.0368378	0.828314	2.12299
MLF1	0.0368824	0.828314	0.627876
TOMM70A	0.0370595	0.828314	1.58846
AP3D1	0.0370842	0.828314	0.653208
HOXC13	0.0370958	0.828314	1.86759
PCYT2	0.0371306	0.828314	1.56194
CIB3	0.0371648	0.828314	1.85766
ZNF711	0.037172	0.828314	2.19519
AP3M1	0.0372417	0.828314	1.58183
C3orf35_frag	0.0372887	0.828314	1.61512
TLR9	0.0373396	0.828314	0.665846
HLA-DOB	0.0373431	0.828314	0.618832
USP45	0.0373741	0.828314	1.95039
NTAN1	0.0374354	0.828314	2.50311
TFAP2C	0.0375752	0.828314	0.497677
MPI	0.0375907	0.828314	2.02932
TNFRSF25	0.0376373	0.828314	2.18358
IGKC	0.0376563	0.828314	0.598583
COLEC12	0.0377067	0.828314	0.591522
MICA	0.0378075	0.828314	0.666615
GRK1	0.0378395	0.828314	2.00191
CPNE4	0.03784	0.828314	1.68527
SEC23B	0.0378505	0.828314	0.639643
TAS2R45	0.0378981	0.828314	0.56376
MRPS18A	0.0379663	0.828314	1.80685
ARL4C	0.0380191	0.828314	0.633911
TTC7B	0.038126	0.828314	1.60151
PPIA	0.0382652	0.828314	1.68178
RGS10	0.0383298	0.828314	0.590734
HSPA12A	0.0384424	0.828314	1.77105
PLOD3	0.0384793	0.828314	1.65636
IL15RA	0.0386097	0.828314	1.98222
MITF_frag	0.0387419	0.828314	1.52725
CMTM3	0.0387895	0.828314	0.520134
KRTAP9-8	0.038817	0.828314	1.62005
RAP1GDS1	0.0388599	0.828314	1.76016
CLCNKA	0.0389179	0.828314	0.654755
MAGEF1	0.0389306	0.828314	0.624953
FRS3	0.0390551	0.828314	1.5742
NSF	0.0390975	0.828314	1.57988
SLC40A1	0.0393271	0.828314	1.52513
POLB	0.0395069	0.828314	0.40865
PCDH10	0.0395182	0.828314	0.624414
STK39	0.0397601	0.828314	2.33003
LGALS9	0.0397693	0.828314	1.51791
ND	0.0397771	0.828314	3.14121
ND	0.0398073	0.828314	2.00705
IRAK4	0.0399742	0.828314	2.95311
PTX4	0.0400817	0.828314	1.56427
CCDC7	0.040128	0.828314	0.612728
MGAT4EP	0.0401589	0.828314	1.62123
TCL6	0.0401936	0.828314	2.02762
BRD4	0.0405105	0.828314	2.60186
CASQ2	0.0406197	0.828314	0.470931
CCR9	0.0406417	0.828314	0.619636
NR2E1	0.0406879	0.828314	0.641247
TCP1	0.0407214	0.828314	2.2155
FAM92A1P2_frag	0.0407334	0.828314	0.582585
KCNK16	0.0407643	0.828314	1.90506
ZNF79	0.0407838	0.828314	0.655662
VKORC1	0.0408095	0.828314	0.612658
GTF2H1	0.0409644	0.828314	0.572024
COL4A3	0.0410122	0.828314	1.96326
PRDX2	0.0410249	0.828314	2.30736
Crocc	0.0410495	0.828314	1.78667
REEP3	0.0410685	0.828314	0.47821
EXOG	0.0410879	0.828314	2.11008
ZNF239	0.0411003	0.828314	0.618152
C17orf82	0.0411321	0.828314	0.574058
CKLF	0.0411754	0.828314	0.484048
VEGFC	0.0412184	0.828314	1.63106
SAMD4A	0.0412918	0.828314	0.495486
UNC13D	0.0412997	0.828314	0.618722
ND	0.041331	0.828314	1.72979
INTS3	0.0413547	0.828314	1.53481
SART1	0.0413692	0.828314	0.571556
TSPAN1	0.0414378	0.828314	1.53857
SGOL2	0.0418757	0.828314	1.68566
GLT1D1	0.0418931	0.828314	1.77839
PPM1N	0.0420481	0.828314	1.8988
VILL	0.0420933	0.828314	1.76513
R3HDM2_frag	0.0420986	0.828314	2.54265
H1FOO	0.0421259	0.828314	0.66603
ND	0.0421517	0.828314	1.78153
PCDHGA2	0.0421603	0.828314	0.623178
SNX9	0.0421819	0.828314	1.96457
BRCC3	0.0423187	0.828314	2.03023
THUMPD2	0.0424365	0.828314	1.85954
ZNF385D	0.042511	0.828314	0.605186
ND	0.0425193	0.828314	1.75654
ARHGDIB	0.0426206	0.828314	4.77929
BIRC7	0.0426379	0.828314	0.558436
GOSR2	0.0426532	0.828314	0.606347
PCDHA2	0.0426711	0.828314	0.657457
LYRM5	0.0426724	0.828314	0.655289
RBP4	0.0427046	0.828314	1.77404
FDCSP	0.0427048	0.828314	0.647921
CPVL	0.0427758	0.828314	1.64299
ARFGAP1	0.0428275	0.828314	0.481348
CCDC74A	0.0428925	0.828314	0.563999
ASPSCR1	0.0430093	0.828314	0.527318
FSIP1	0.0430255	0.828314	0.638625
R3HDM2_frag	0.0430271	0.828314	1.80697
PDLIM5	0.0430512	0.828314	1.8311
CHST8	0.0431597	0.828314	0.566553
RPS19BP1	0.0432331	0.828314	0.634637
HR	0.0432427	0.828314	1.75087
GAS7	0.0434416	0.828314	0.586536
FITM1	0.0434909	0.828314	0.642969
GDF11	0.0436126	0.828314	1.72541
HNRNPAB	0.0438251	0.828314	0.337164
GTPBP3	0.0438564	0.828314	0.639559
TNS4_frag	0.0438665	0.828314	0.637907
TAS2R14	0.0438826	0.828314	0.662326
IL12A	0.0439187	0.828314	2.30047
CHD2	0.0439401	0.828314	0.528922
TPD52L1	0.0439921	0.828314	1.78482
ST3GAL6	0.044004	0.828314	0.38121
NUP85	0.0440282	0.828314	1.6979
FGFBP2	0.0440433	0.828314	0.60712
ZNF117	0.0440658	0.828314	1.52272
TFAP2A	0.0440948	0.828314	0.471359
CHST12	0.0442577	0.828314	0.610279
CPNE7	0.0443045	0.828314	2.41358
SIRT6	0.0443296	0.828314	1.78421
TIRAP	0.0444562	0.828314	0.50337
HOPX	0.0444693	0.828314	1.94718
KIAA1598	0.0444971	0.828314	2.92335
PTGES2	0.0445123	0.828314	0.641195
WFDC11	0.0446131	0.828314	0.509466
HHEX	0.0446134	0.828314	1.76301
LACRT	0.0446238	0.828314	0.528707
MOB4	0.0447249	0.828314	0.626656
FABP3	0.04496	0.828314	2.3835
TMEM62	0.0450091	0.828314	0.502409
CDC23	0.0451174	0.828314	0.550593
THEG	0.0455005	0.828314	1.69345
FCER1A	0.0455467	0.828314	1.70303
IGHG1	0.045565	0.828314	0.615519
SPANXB1	0.0455696	0.828314	1.77048
OR10Z1	0.0457383	0.828314	0.581573
HINT3	0.0457609	0.828314	1.70651
FOXRED2	0.045826	0.828314	1.54586
DCUN1D3	0.0460936	0.828314	1.53629
IGFL2	0.0460949	0.828314	2.08047
SRCIN1	0.0461276	0.828314	0.519895
SH3BP2	0.0462119	0.828314	1.9117
DUSP26	0.046214	0.828314	1.66524
DDX6	0.0462839	0.828314	0.64853
ND	0.0463168	0.828314	1.68592
VASN	0.0463897	0.828314	0.593046
SLC38A5	0.0464282	0.828314	1.81677
KCNIP3	0.0464731	0.828314	1.6995
PSMB4	0.046518	0.828314	1.84332
HOXB7	0.0465816	0.828314	0.655775
SLC52A3	0.0467586	0.828314	0.578714
H2AFY	0.046803	0.828314	0.570357
HHEX	0.0468453	0.828314	0.664156
SH2D4A	0.0468644	0.828314	0.620251
SH3GLB1	0.0469513	0.828314	1.50777
TBK1	0.0469899	0.828314	0.664207
NUPL2	0.0469933	0.828314	1.83463
MAFG	0.0470656	0.828314	0.639046
LILRB2_frag	0.0471496	0.828314	1.75351
KLK14	0.0472861	0.828314	1.54662
WDR77	0.0473048	0.828314	1.71063
RNF38	0.0473637	0.828314	0.621684
NUDCD1	0.0473815	0.828314	1.61206
ARFGAP2	0.0474063	0.828314	1.73199
SGK3	0.0474685	0.828314	1.66859
RFX4	0.0475422	0.828314	0.633348
ZNF684	0.0475447	0.828314	0.547393
NXPH4	0.0475705	0.828314	0.654329
ND	0.0476641	0.828314	2.04957
RET	0.0476749	0.828314	0.596442
MRFAP1L1	0.0478947	0.828314	2.16149
HSD11B1L	0.0481019	0.828314	0.603795
MPHOSPH6	0.0481069	0.828314	1.81591
ADAD1	0.0481208	0.828314	0.578889
CCSER2	0.0481286	0.828314	1.81931
GINS4	0.0481769	0.828314	0.624497
PLGRKT	0.0481843	0.828314	1.69885
ZNF785	0.0481862	0.828314	0.577302
TRAP1	0.0483519	0.828314	0.247527
C17orf64_frag	0.0484261	0.828314	0.608921
APP	0.048427	0.828314	0.590218
MAPK13	0.0484303	0.828314	1.79698
TPM2	0.0485223	0.828314	0.484804
BUD31	0.0485294	0.828314	0.577863
POFUT2	0.0486523	0.828314	0.648906
BABAM1	0.0486848	0.828314	2.15579
IPO11	0.0487662	0.828314	0.666633
SULT1A1	0.0488844	0.828314	1.61923
FLII	0.0489068	0.828314	0.55325
STK39	0.0489123	0.828314	2.37082
RBBP4	0.0489573	0.828314	1.76752
GPR34	0.0489677	0.828314	0.544449
FOXP2	0.0490302	0.828314	1.61029
TCN2	0.0490498	0.828314	1.79056
PSMB1	0.0490675	0.828314	0.520404
SRPK2	0.0492008	0.828314	0.319537
FOLR3	0.0492307	0.828314	1.52963
KRTAP5-8	0.049403	0.828314	2.23895
LHPP	0.0494106	0.828314	1.78033
Q6p3f6	0.0496928	0.828314	1.8284
RIPK1	0.0497738	0.828314	1.64546
RBM34	0.0499003	0.828314	0.585219
RAPH1	0.0499627	0.828314	1.83429
MPO	0.0499866	0.828314	1.65659
ADRB3	0.0499945	0.828314	0.652902
MAS1	0.0500642	0.828314	0.650227
ND	0.0504226	0.828314	1.54417
CNBD1	0.0504953	0.828314	2.01924
ND	0.0506266	0.828314	0.633955
BCL2L2	0.0506289	0.828314	1.71212
ND	0.0506352	0.828314	0.644961
SERBP1	0.0506864	0.828314	2.64468
RND3	0.0507125	0.828314	1.66934
SLC5A7	0.0508076	0.828314	0.627673
LRRC61	0.0508194	0.828314	1.51612
GDI1	0.0508468	0.828314	2.07571
SAP130	0.0508495	0.828314	1.90863
RAB6C	0.0509823	0.828314	1.95284
PNN	0.0511294	0.828314	0.633747
KIF16B_frag	0.0513182	0.828314	2.22578
IL1R2	0.0513683	0.828314	0.584676
YTHDF3	0.0515173	0.828314	1.91807
IL4R	0.0517342	0.828314	1.67385
PTX3	0.051798	0.828314	1.84446
KRTAP10-5	0.0518508	0.828314	1.60296
AHDC1_frag	0.0518684	0.828314	2.15029
ND	0.0522128	0.828314	1.68293
IGKV1OR2-108	0.0522379	0.828314	1.65905
P2RY4	0.0522677	0.828314	1.65267
PHYHD1	0.0523032	0.828314	1.87832
GK3P	0.0523077	0.828314	0.632415
SIN3A	0.0523464	0.828314	0.652548
CXCL16	0.0524029	0.828314	0.563602
MPZL1_frag	0.0524894	0.828314	1.53768
RP6-109B7.2_frag	0.0525896	0.828314	1.95098
FAM71E1	0.0526736	0.828314	1.52276
TLX2	0.0526962	0.828314	1.82759
CTAGE1	0.0527462	0.828314	0.598614
C11orf54	0.0527979	0.828314	1.73428
RNFT1	0.0529043	0.828314	0.622049
RNASE3	0.0530864	0.828314	1.71714
ZNF319	0.0532206	0.828314	0.537729
BATF3	0.0532705	0.828314	0.553315
TREX2	0.0533272	0.828314	0.552139
BPIFA2	0.0533812	0.828314	0.57954
FAM122C	0.0534447	0.828314	1.773
OR3A1	0.0535448	0.828314	0.662928
TMEM74	0.0535526	0.828314	0.526691
FAS	0.0536629	0.828314	1.64454
USP2	0.0537223	0.828314	0.654642
LRRTM3	0.0537399	0.828314	0.576386
ND	0.053752	0.828314	0.663906
CDC42	0.0538541	0.828314	0.641092
HK3	0.0541552	0.828314	1.53578
YIPF5	0.0542287	0.828314	0.655282
FLT4	0.0543034	0.828314	1.88876
CCDC57	0.0544114	0.828314	0.634929
FAM172A	0.0544554	0.828314	1.78491
BLVRA	0.054723	0.828314	1.75617
NLN	0.0547269	0.828314	0.506615
GPA33	0.0548718	0.828314	0.662574
HYOU1	0.054912	0.828314	1.60993
LRRC29	0.0549412	0.828314	1.5678
CEP290_frag	0.055154	0.828314	1.91349
ING4	0.0551652	0.828314	0.562276
GCLM	0.0551762	0.828314	0.558637
SNCB	0.0551892	0.828314	3.4327
TGFBRAP1	0.0552397	0.828314	1.59145
CTNS	0.0553923	0.828314	0.662556
GAGE10	0.0555798	0.828314	2.00731
MYB	0.0556669	0.828314	0.589977
GTF3C3	0.0556749	0.828314	0.590798
SRA1_frag	0.0556847	0.828314	1.79259
CLCN4	0.0557581	0.828314	0.65451
S100A8	0.0557636	0.828314	1.66659
FAM76B	0.055785	0.828314	0.320133
C7orf43	0.0558301	0.828314	1.75488
SPATA20	0.0558924	0.828314	1.65122
RPS14	0.0560137	0.828314	1.52752
MAPK10	0.0560629	0.828314	0.579251
KLRC1	0.0561697	0.828314	1.84121
C2orf49	0.0562597	0.828314	0.632598
CST2	0.0563356	0.828314	0.579671
TIPIN	0.0563837	0.828314	2.03419
ZFP64	0.0568233	0.828314	1.55084
KIF3C	0.0569862	0.828314	0.657294
FOXC2	0.0569906	0.828314	0.511142
ACR	0.0571102	0.828314	1.62164
ND	0.057114	0.828314	1.87294
MFGE8	0.0571424	0.828314	0.653819
MRAP	0.0571433	0.828314	0.56477
GPX2_frag	0.0572814	0.828314	0.585986
UBE2J2	0.0573296	0.828314	0.581711
TSPYL6	0.0573406	0.828314	1.69023
PGBD3	0.0574597	0.828314	1.62491
GPRC5C_frag	0.0577299	0.828314	1.80191
MRPL14	0.0577849	0.828314	0.575403
DUX3	0.0577912	0.828314	0.658307
BEND5	0.0578243	0.828314	1.65644
ADGRF5	0.0578561	0.828314	1.57177
SNX19	0.057932	0.828314	0.610165
SLC7A10	0.0579671	0.828314	0.614596
THOC7	0.0579998	0.828314	1.84387
ND	0.0580815	0.828314	0.640493
STAU2	0.0582231	0.828314	0.464635
MPV17L2	0.0582778	0.828314	0.653691
PDCD4	0.0583173	0.828314	0.625313
CREB3L1	0.0583739	0.828314	0.593488
YWHAQ	0.0584604	0.828314	1.7405
RNF123	0.0585106	0.828314	1.75647
EBF1	0.0585844	0.828314	1.51308
CNOT6_frag	0.0587509	0.828314	1.5742
CDC23	0.0589791	0.828314	1.82856
GATA6	0.0591839	0.828314	1.65577
RPL37A	0.0593281	0.828314	0.614683
ATP5C1	0.0593602	0.828314	1.76205
Carm1	0.0594231	0.828314	1.50324
SASH3	0.0595542	0.828314	1.54989
SRMS	0.0595835	0.828314	1.8319
TTR	0.0597907	0.828314	1.70574
PYGB	0.059904	0.828314	1.56529
PLAGL1	0.0599073	0.828314	0.6414
DDX4	0.059923	0.828314	2.22397
LINC00482	0.060036	0.828314	0.642857
dJ402G11.C22.5	0.0600877	0.828314	1.72901
UGT3A1	0.0601106	0.828314	0.605192
XPO5	0.0601465	0.828314	1.61784
CISD1	0.0602153	0.828314	0.59909
SF1	0.0602742	0.828314	1.71444
PIGO	0.0603351	0.828314	0.596729
DUS3L	0.0603628	0.828314	0.567822
RNF34	0.0604093	0.828314	0.654221
MED18	0.0606304	0.828314	2.00354
GUCY2C	0.0606634	0.828314	1.6385
TGIF2	0.0607721	0.828314	1.50286
COASY	0.0608505	0.828314	0.662131
LDHC	0.0608794	0.828314	1.70876
GRHL2	0.0608911	0.828314	0.629387
CCL5	0.0609371	0.828314	1.7328
RRP1	0.0610407	0.828314	0.615864
IARS2	0.0610481	0.828314	0.61473
METTL6	0.0611074	0.828314	1.7976
SARS	0.0612138	0.828314	1.80456
DPCR1	0.0612637	0.828314	0.503805
KRTAP4-5	0.0613209	0.828314	1.68028
AKT2	0.0613717	0.828314	2.27176
HSBP1	0.0615185	0.828314	2.21786
BC034142.1_frag	0.061641	0.828314	0.664649
TARBP2	0.0617643	0.828314	0.584265
DEFB112	0.0617804	0.828314	1.67431
PMAIP1	0.0618229	0.828314	0.617173
SERPINA4	0.0620184	0.828314	1.97175
CDH18	0.062023	0.828314	1.53571
ENSA	0.0620314	0.828314	0.380832
CLCA1	0.0621332	0.828314	1.68734
TRMO	0.0621416	0.828314	2.03267
CYBB	0.0621518	0.828314	2.56099
ARRDC4	0.0623401	0.828314	1.53928
RXFP3	0.0625023	0.828314	1.70013
FKBP8	0.062555	0.828314	2.0341
ADAMTSL1	0.0626748	0.828314	1.50361
TNFRSF21	0.062815	0.828314	0.657833
CAMTA1	0.0628274	0.828314	1.66613
STX16	0.0628634	0.828314	1.59403
FIGF	0.0628912	0.828314	1.53209
COPZ2	0.0629292	0.828314	0.657266
C8orf76	0.0629344	0.828314	0.52622
ZNF607	0.0629949	0.828314	0.62975
LINC01104_frag	0.063088	0.828314	0.627089
GH2	0.0631322	0.828314	1.90629
TUBB	0.0632013	0.828314	1.58907
REEP2	0.0632016	0.828314	0.578276
LIPT1	0.0632271	0.828314	0.63245
ATP1A3	0.0632605	0.828314	0.646746
ZNF677	0.0633269	0.828314	0.659849
SETD4	0.0633669	0.828314	1.71895
EVI5L	0.0634873	0.828314	0.330282
HIST1H3A	0.0636864	0.828314	1.8866
KRT40	0.0637441	0.828314	1.56682
SLC31A1	0.0638362	0.828314	0.654034
ND	0.0638477	0.828314	1.59752
BSCL2	0.0639102	0.828314	2.16097
ND	0.0639246	0.828314	1.53861
VAMP1	0.0639562	0.828314	0.632951
SLC35F6_frag	0.0639771	0.828314	0.609911
C1QTNF2	0.0640317	0.828314	0.597584
NDUFA2	0.0640504	0.828314	0.58633
SVBP	0.0640806	0.828314	0.563136
ERBB2IP	0.0642826	0.828314	0.586633
TMEM116	0.0642852	0.828314	0.554842
MAPKBP1_frag	0.0643182	0.828314	1.6545
INSL5	0.0643741	0.828314	2.0715
EPB41L1	0.0643818	0.828314	0.348096
VTA1	0.0643821	0.828314	0.466953
FAM103A1	0.0644312	0.828314	1.60158
MT1X	0.0644568	0.828314	0.612277
SPATA6L	0.0645894	0.828314	1.6082
STK17B	0.0648458	0.828314	1.58818
FOXB1	0.0648848	0.828314	1.72146
MASP1	0.0649067	0.828314	1.66733
LAMP2	0.0649832	0.828314	0.494088
MAGEL2	0.0649841	0.828314	1.95599
ZNF783	0.0650305	0.828314	2.52475
MRPL52	0.065278	0.828314	0.647436
PSAT1	0.0653457	0.828314	2.00846
SNRNP27	0.0653584	0.828314	1.63851
ERVK13-1	0.065371	0.828314	0.658947
TMEM18	0.0654927	0.828314	0.634465
UBE2E1	0.0654956	0.828314	0.545031
C11orf65	0.0655529	0.828314	1.60974
KJ901395	0.065692	0.828314	0.517228
FIP1L1	0.0658282	0.828314	2.0023
S1PR4	0.0659959	0.828314	0.606158
RPL14	0.0660016	0.828314	0.626437
HACE1	0.0660302	0.828314	1.93912
DIS3	0.0661218	0.828314	0.588882
OIT3	0.066162	0.828314	1.69024
STAU1	0.0662951	0.828314	0.513306
USP17L22_frag	0.0663823	0.828314	1.81561
SLC44A3	0.0665489	0.828314	0.555078
OLA1	0.0667181	0.828314	0.505448
ANXA2	0.0667408	0.828314	0.572728
TBX3	0.0669089	0.828314	0.485271
NF2	0.0669577	0.828314	0.663032
GINM1	0.0670292	0.828314	2.08189
ASPH	0.0670423	0.828314	0.621417
KBTBD4	0.0671051	0.828314	1.55088
LBHD1	0.0671086	0.828314	0.576611
MAP9	0.0671543	0.828314	0.631578
MRE11A	0.0672894	0.828314	1.65233
POLR3G	0.0672991	0.828314	1.82866
CTSO	0.0673547	0.828314	1.53256
ND	0.0673743	0.828314	1.50876
CCND2	0.0673748	0.828314	1.56571
ALKBH2	0.0674109	0.828314	0.529161
FAM107B	0.0674727	0.828314	0.532789
CPXM2	0.0675327	0.828314	0.6101
IGSF21	0.0678514	0.828314	0.51409
CSN2	0.0678911	0.828314	2.22777
XAGE1A	0.067931	0.828314	1.68419
RCAN3	0.0679635	0.828314	1.9044
TPT1	0.0681548	0.828314	0.599663
SNX7	0.0681717	0.828314	1.51307
WHSC1	0.0681778	0.828314	0.540367
MAGEC2	0.0683065	0.828314	0.405237
KRTAP3-2	0.06878	0.828314	1.67117
DVL3	0.0688089	0.828314	1.53014
GCLM	0.0688303	0.828314	1.67147
TAF9B	0.0689123	0.828314	1.86722
EMC8	0.0692251	0.828314	0.662917
DAND5	0.069323	0.828314	1.52399
KLRC1	0.0693849	0.828314	0.58798
TRIM71	0.0694073	0.828314	1.73071
MBD1	0.0695416	0.828314	0.65118
NFKBIA	0.0695737	0.828314	1.71716
ZMYM6	0.0696641	0.828314	0.658472
CRYGN	0.069894	0.828314	1.55893
ADD1	0.0700343	0.828314	1.92405
RTTN	0.0702812	0.828314	1.82514
KJ902886	0.0705166	0.828314	2.50705
BHLHA9	0.0705231	0.828314	1.5657
DDIAS	0.0705839	0.828314	0.517403
TGFB2	0.070598	0.828314	0.585597
FTMT	0.0708327	0.828314	1.56025
FAM109B	0.0712473	0.828314	1.52196
CKB	0.0713357	0.828314	1.67939
CRELD2	0.0713447	0.828314	1.78401
HAAO	0.0715531	0.828314	1.64014
STON1	0.0716891	0.828314	0.62819
ZNF528	0.0716908	0.828314	1.85516
CHRD	0.0717612	0.828314	1.66907
ASNSD1	0.0717904	0.828314	0.575271
NXPH3	0.0718116	0.828314	1.55084
P2RX5	0.0719401	0.828314	0.637479
IRX3	0.0721092	0.828314	0.603504
ZXDA	0.072146	0.828314	1.74812
MYOG	0.0721882	0.828314	2.42009
LARP1B	0.0723512	0.828314	0.658092
CALB2	0.0727709	0.828314	2.11384
NOTCH2NL	0.0727826	0.828314	1.56188
ND	0.0730589	0.828314	1.77226
BCAS2	0.0730674	0.828314	2.11557
PGM2	0.07309	0.828314	2.44821
PMVK	0.073191	0.828314	1.54446
CCDC115_frag	0.0732875	0.828314	0.637156
UQCR11	0.0733013	0.828314	1.53341
B3GNT4	0.0733619	0.828314	1.76487
OLFM4	0.0733912	0.828314	0.629909
HMX1	0.0735488	0.828314	1.82424
REL	0.0735658	0.828314	1.65775
KRT6B	0.0735972	0.828314	1.61549
CEP104	0.0737461	0.828314	0.546835
POLR1E	0.0737565	0.828314	0.663323
ELK4	0.0739182	0.828314	0.614268
C5orf51	0.0739375	0.828314	1.6221
SORBS3	0.0740561	0.828314	2.08105
RIMBP3_frag	0.074106	0.828314	1.71821
KIF6	0.0742114	0.828314	1.704
CAPN5	0.0743819	0.828314	0.629021
HN1	0.0744552	0.828314	1.69951
ANGPT4	0.0744568	0.828314	1.61252
BEND2	0.0745112	0.828314	1.55063
SASS6	0.0745114	0.828314	1.87623
PRUNE2	0.0746198	0.828314	1.60553
KLF17	0.0746493	0.828314	3.27638
IL18	0.0746559	0.828314	2.62567
RABEP2	0.0747005	0.828314	0.305619
EFEMP1	0.0748969	0.828314	1.60216
YBX3	0.0749636	0.828314	0.528532
HAUS3_frag	0.0750041	0.828314	2.15386
YIPF6	0.0750705	0.828314	1.74725
CDH19	0.0751239	0.828314	2.07003
MTHFD2L	0.075132	0.828314	1.6269
GOLGA4	0.075142	0.828314	0.36382
COLGALT1	0.0751915	0.828314	1.71974
TMEM160	0.0753341	0.828314	0.563031
CLP1	0.0753759	0.828314	3.00554
SPANXA1	0.0754441	0.828314	1.73427
CAMK2B	0.0754672	0.828314	0.642098
ZNF705D	0.0755103	0.828314	1.5828
CEP85	0.075546	0.828314	1.87232
FAM63A	0.0755927	0.828314	0.285525
OR11A1	0.0757123	0.828314	0.652511
LRRK1	0.0757268	0.828314	1.50385
SUSD6	0.07573	0.828314	0.391987
MDFI	0.0757863	0.828314	1.66954
TMEM91	0.0758003	0.828314	1.66076
FHL5	0.0758866	0.828314	1.66584
HPN	0.0759908	0.828314	1.70862
KJ903065	0.0761794	0.828314	0.644912
ZNF436-AS1_frag	0.0761848	0.828314	0.655673
CEP89	0.0762261	0.828314	0.643797
TMPRSS15	0.076251	0.828314	1.58589
RGL4	0.076424	0.828314	1.58988
MED24	0.0766053	0.828314	0.634596
DEFA5	0.0766484	0.828314	0.560599
FPR1	0.0767514	0.828314	0.578362
WT1-AS	0.0769467	0.828314	1.64184
SNCAIP	0.0771327	0.828314	2.20116
WIPI2	0.0772589	0.828314	0.601315
CCBE1	0.077291	0.828314	0.647021
KIF3B	0.0774309	0.828314	0.619889
BARX1	0.077482	0.828314	0.554802
GPR155	0.077694	0.828314	0.561647
LRRC46	0.0777563	0.828314	0.488148
ERICH2	0.0777594	0.828314	0.455052
GLIPR2	0.0779456	0.828314	0.63859
ACO2	0.0780426	0.828314	0.572575
CENPL	0.078057	0.828314	0.5933
TMEM190	0.0783707	0.828314	0.465454
TMEM51	0.0784212	0.828314	0.456797
COPS7A	0.0785101	0.828314	1.52337
CMTR1	0.0786637	0.828314	0.612308
PIM3	0.0787884	0.828314	0.594705
MORN2	0.07882	0.828314	0.642462
SENP6	0.078944	0.828314	0.649856
GTF3C2	0.0790286	0.828314	0.638527
TMEM86B	0.0791325	0.828314	1.50116
CCDC110	0.0791414	0.828314	0.633761
ZNF146	0.0792421	0.828314	0.594167
DEFB110	0.0792528	0.828314	1.8478
DFFA	0.0793025	0.828314	1.86301
WDSUB1	0.0793211	0.828314	1.70206
FLNB	0.0795023	0.828314	1.7985
MYBBP1A	0.0795241	0.828314	0.60557
KJ903720_frag	0.0797519	0.828314	1.73282
C6orf223	0.0797639	0.828314	0.61697
ANG	0.0798101	0.828314	0.656191
CYP4Z1	0.079833	0.828314	0.601267
ZNF461	0.080011	0.828314	0.662756
GPHA2	0.0800307	0.828314	1.50172
HAGHL	0.0801228	0.828314	0.625259
MRPL30	0.0801579	0.828314	1.57459
GMDS	0.0801925	0.828314	1.84694
KRT12	0.0803162	0.828314	1.5427
SYAP1	0.0803965	0.828314	2.50919
CYSTM1	0.0804439	0.828314	1.5573
BRIX1	0.0806339	0.828314	1.50246
IRS4	0.0806694	0.828314	1.81369
CGGBP1	0.0807211	0.828314	0.579339
CNPPD1	0.0807672	0.828314	1.62048
PIK3R6	0.0807807	0.828314	1.74763
IL17C	0.0809423	0.828314	1.50586
MARCKS	0.081069	0.828314	1.5989
FAM76B	0.0810779	0.828314	0.575286
NEDD8	0.0812734	0.828314	0.589002
ACAA1	0.0813173	0.828314	0.594983
CDH13	0.0813407	0.828314	1.74215
HOXA7	0.0813612	0.828314	0.661796
IQCA1	0.0813752	0.828314	1.67384
KJ904314_frag	0.0816394	0.828314	0.616125
ABLIM1	0.0816932	0.828314	0.619359
NOP58	0.0817486	0.828314	0.627194
UBE3B	0.0817658	0.828314	0.643414
CYTH4_frag	0.0817742	0.828314	1.72233
KJ903429	0.0817971	0.828314	1.79237
UBA2	0.0818389	0.828314	0.33113
DDX20	0.0821749	0.828314	0.623044
GAMT	0.0822274	0.828314	1.62
RNF215	0.0823513	0.828314	1.74516
HESX1	0.0823969	0.828314	0.579507
BMP7	0.0824184	0.828314	1.65548
FZD4	0.0824959	0.828314	0.542897
TWF1	0.0826048	0.828314	0.502809
WBSCR17	0.0827952	0.828314	0.576188
NGB	0.0828497	0.828314	1.62621
BATF	0.0828587	0.828314	0.611123
DDX6	0.0831718	0.828314	0.657187
PPP1R2P3	0.0832117	0.828314	0.601791
DHX8	0.0832163	0.828314	0.548926
AC124312.1	0.083331	0.828314	1.64641
FAIM	0.0833722	0.828314	1.66204
PKN2	0.0834944	0.828314	1.62783
ACSS1	0.0834949	0.828314	0.618782
E2F4	0.0835092	0.828314	0.394278
PUF60	0.0835378	0.828314	0.657003
TCF7L1	0.0837257	0.828314	1.5852
LOX	0.0838359	0.828314	1.5106
SPDYE1	0.0838802	0.828314	1.65465
BAIAP2L2	0.0839339	0.828314	0.469067
LCA5L	0.0839684	0.828314	1.63789
ZRANB2	0.0840626	0.828314	0.57173
NOV	0.084123	0.828314	1.57141
CTF1	0.0841282	0.828314	0.628331
THRSP	0.0842434	0.828314	2.01735
CD109	0.0845271	0.828314	1.67803
SPAG11B_frag	0.084528	0.828314	0.663162
FOSL1	0.0845342	0.828314	1.70446
DPP9	0.0845462	0.828314	1.66333
WSB1	0.0845693	0.828314	1.64703
DPP3	0.0846459	0.828314	1.56225
TUBA1B	0.0847878	0.828314	1.82175
TXLNA	0.0848055	0.828314	1.57289
PXDN	0.0848542	0.828314	1.67639
KLRAP1	0.0848657	0.828314	1.54366
RUNX1T1	0.0848866	0.828314	0.406591
HSPA6	0.0849224	0.828314	1.53028
Q5JUA8_frag	0.0849249	0.828314	0.637399
PSMB6	0.0850092	0.828314	1.94199
PPP2CB	0.0850338	0.828314	1.52905
CFAP97	0.0850988	0.828314	1.80503
EXOC1_frag	0.0851252	0.828314	1.74169
ZC3H7B	0.0852228	0.828314	1.65541
CREBL2	0.0852731	0.828314	0.607112
WFDC12	0.0852784	0.828314	1.51342
RPL26	0.0853226	0.828314	0.649227
CHURC1-FNTB	0.0853509	0.828314	1.56787
PPIA	0.0855059	0.828314	3.4574
COL9A3	0.0855444	0.828314	0.497042
ND	0.0855573	0.828314	1.60036
DMTN	0.0855974	0.828314	0.633981
ERVMER34-1	0.0856451	0.828314	0.534992
PVALB	0.0857655	0.828314	2.15541
NCAN	0.0858148	0.828314	1.83392
C11orf87	0.0859857	0.828314	0.640191
PRAC1	0.0860047	0.828314	0.652783
C19orf57	0.0861015	0.828314	2.6504
SAP30	0.0861433	0.828314	0.574943
TNFRSF13C	0.0861671	0.828314	0.599252
NKRF	0.0862055	0.828314	0.666659
SULT2A1	0.0863295	0.828314	1.71026
C21orf2	0.0869247	0.828314	0.621309
CARM1	0.0870778	0.828314	1.97192
MRPL50	0.0871166	0.828314	0.65996
CELA3A	0.08724	0.828314	0.651857
ZC3HAV1L	0.0872755	0.828314	0.588955
SOHLH1	0.087389	0.828314	1.54779
PHACTR2-AS1_frag	0.0874474	0.828314	0.611887
FAM189B	0.0874506	0.828314	0.62727
IRF6	0.0875032	0.828314	1.59768
FMNL1_frag	0.0876389	0.828314	0.666433
DENND1B	0.0876606	0.828314	1.64904
BAIAP2	0.0876795	0.828314	0.646818
PSG1	0.0877067	0.828314	1.68564
EPS8L2	0.0877333	0.828314	0.656002
VRK1	0.087752	0.828314	0.570213
ARHGAP17	0.0878755	0.828314	0.494116
KJ902417	0.0880478	0.828314	0.661787
FGF19	0.0880974	0.828314	1.53322
ZMYM3	0.0882417	0.828314	2.07471
ASNA1	0.0882751	0.828314	2.04827
PSD3	0.088481	0.828314	0.613822
HSPB6	0.0886484	0.828314	1.62982
Repin1	0.0889162	0.828314	1.63138
STT3A	0.0889572	0.828314	0.632521
PHACTR2	0.0889652	0.828314	0.485151
XAGE1A	0.0889662	0.828314	1.66452
KCND3	0.0891233	0.828314	1.55619
BRINP1	0.0892495	0.828314	1.71942
NVL	0.0894895	0.828314	0.508383
MLKL	0.0896272	0.828314	0.524411
MYT1	0.0897303	0.828314	0.640135
MAPK8IP2	0.0897527	0.828314	0.643518
LYPD3	0.0898321	0.828314	1.67683
TIRAP	0.0898677	0.828314	0.662766
TBCE	0.0899404	0.828314	1.87562
BOLA1	0.0899556	0.828314	0.601921
THOC3	0.0900638	0.828314	1.50598
PCGF2	0.0901727	0.828314	2.07505
TUBA1B	0.0903043	0.828314	1.75161
GALNT10	0.0903354	0.828314	1.66155
CROCCP3	0.0905303	0.828314	0.577556
HDAC11	0.0905885	0.828314	1.71777
PLA2G2E	0.0906259	0.828314	1.59318
MBD3L1	0.0907324	0.828314	0.619366
SRGAP1	0.0908226	0.828314	1.66211
WT1-AS	0.0909042	0.828314	1.65432
HHIPL2_frag	0.0909235	0.828314	0.642165
ADRA1A	0.0910338	0.828314	0.647588
GTF2H2C	0.0912122	0.828314	1.68746
ND	0.0913473	0.828314	1.61009
Dmrt2_frag	0.0913586	0.828314	1.64773
GBA3	0.0915909	0.828314	1.58697
CSAG1	0.0915993	0.828314	0.616819
MFSD7	0.0916088	0.828314	0.644042
HNRNPK	0.091623	0.828314	1.50139
GALM	0.0916909	0.828314	2.01418
CDH15	0.0919211	0.828314	1.78489
IGHG1	0.0919302	0.828314	0.588935
RAB40A	0.0919348	0.828314	0.659427
BC047084.1_frag	0.0919639	0.828314	1.56655
RGS10	0.0920382	0.828314	0.660278
WDR88	0.0922295	0.828314	0.59426
ZADH2	0.092322	0.828314	0.658317
ND	0.0924017	0.828314	1.54241
ZDHHC17	0.092475	0.828314	1.52079
TBCD	0.0925381	0.828314	0.64476
ATP6V1H	0.0925641	0.828314	0.581534
AC011504.3_frag	0.0925771	0.828314	0.619371
ND	0.0926447	0.828314	1.79004
LARP4	0.0926473	0.828314	0.627362
HKDC1_frag	0.0926592	0.828314	0.623982
SMAD6	0.0930298	0.828314	0.459641
HKDC1_frag	0.0930543	0.828314	1.72188
BC031228.1_frag	0.0930698	0.828314	0.599396
ATG4A	0.0931593	0.828314	0.510557
NENF	0.0933829	0.828314	0.66604
GLT6D1	0.093389	0.828314	1.74736
ND	0.0934029	0.828314	1.60503
PLP2	0.0934058	0.828314	0.631149
HELLS	0.0934242	0.828314	0.51664
ZNF573	0.0934477	0.828314	0.621402
IGSF8	0.0935343	0.828314	0.611914
IL36B	0.0936781	0.828314	0.6428
AEBP1	0.0937532	0.828314	0.5586
EPHB2	0.0938997	0.828314	1.66448
SPOPL	0.0939837	0.828314	0.646991
DEFB112	0.0940303	0.828314	1.79215
GRK6	0.0941858	0.828314	1.52422
IGKC	0.0944618	0.828314	0.665576
PARP15	0.0944737	0.828314	0.602942
MASP1	0.0949196	0.828314	1.54295
ALK	0.0949363	0.828314	1.75315
ME3	0.0949972	0.828314	1.93875
ELP5	0.0950368	0.828314	2.793
FOLR1	0.0950413	0.828314	0.63079
LASP1	0.09517	0.828314	1.98736
ABI3	0.0951717	0.828314	2.10842
FAM212A	0.0955203	0.828314	0.599701
UBALD1	0.0955594	0.828314	1.74787
ESAM	0.0958164	0.828314	0.650018
C14orf28	0.0958282	0.828314	1.54641
FADS2	0.0962457	0.828314	1.58291
TSFM	0.0964032	0.828314	2.03266
ERICH6	0.0964439	0.828314	2.22915
NPTX1	0.0965051	0.828314	1.51869
ND	0.0966303	0.828314	1.64341
AMD1	0.0966742	0.828314	1.66855
USP1	0.0968385	0.828314	0.502674
GTF2IRD2	0.0968431	0.828314	1.55109
SLC30A5	0.0969511	0.828314	1.53444
CHCHD10	0.0969957	0.828314	0.557902
KIR2DS5	0.0971316	0.828314	1.79877
POLD3	0.0971944	0.828314	0.657476
FZD7	0.0972393	0.828314	1.55053
ZNF746	0.0973313	0.828314	2.34163
CCDC191	0.0973805	0.828314	0.660051
SETDB1	0.0974488	0.828314	1.65662
MYL5	0.0974953	0.828314	0.578078
EHD2	0.0976303	0.828314	0.570437
APOBEC3H	0.0976731	0.828314	0.613464
CUL9	0.0977062	0.828314	1.80658
C19orf60	0.0983039	0.828314	1.62716
PNPLA3	0.0983965	0.828314	0.641814
AURKAIP1	0.0984302	0.828314	0.632171
RGS17	0.0984778	0.828314	2.33738
NFYC	0.0986072	0.828314	0.649509
PDK1	0.0986384	0.828314	1.5377
CDK9	0.0987072	0.828314	1.5542
EIF1AX	0.0987141	0.828314	0.62708
C1QC	0.098773	0.828314	1.60018
FUCA1	0.0987813	0.828314	1.59955
EME1	0.0988156	0.828314	0.631518
ND	0.0988192	0.828314	0.377359
CTDSP2	0.0988486	0.828314	0.495441
FERD3L	0.0988621	0.828314	1.55091
ISM2	0.0991132	0.828314	2.01996
S100A1	0.0991471	0.828314	1.98898
HDAC7	0.0991487	0.828314	0.655568
NKX6-1	0.0993279	0.828314	1.91287
USP25	0.0993322	0.828314	1.63332
LMLN	0.0993424	0.828314	2.80163
MARK4	0.0993966	0.828314	1.7538
KCTD18	0.0995011	0.828314	0.506068
SOX10	0.0995366	0.828314	0.545703
ATAD3A	0.0996951	0.828314	0.656605
GMCL1	0.0997631	0.828314	0.62126
RPS26	0.0998342	0.828314	0.65012
MGC35361	0.0998837	0.828314	1.65636
HOXA3	0.0998872	0.828314	1.66522
HP1BP3	0.0999171	0.828314	0.493795

## Sheet: Curated - CTLA-4 - Toxicity
Name	P.value	Q	Fold.change
SORD	3.6e-05	0.471639	0.553247
CFH	0.00060957	0.917436	2.35598
ND	0.000635952	0.917436	1.62559
CLEC3A	0.00082394	0.917436	1.5185
ATP6V1C1	0.00168279	0.945788	0.586037
Smarca2	0.00227735	0.945788	1.82846
NDOR1	0.00270414	0.945788	0.354403
ZNF18	0.00271565	0.945788	0.665853
BC092500_frag	0.00332916	0.945788	1.52486
FKBP8	0.0043817	0.945788	0.378306
RPUSD3	0.00459367	0.945788	1.59248
ARFRP1	0.00535346	0.945788	0.450909
NAALADL2	0.00572908	0.945788	0.650371
OR2H1	0.00579116	0.945788	0.638122
SMC3	0.00604	0.945788	0.613822
CNIH1	0.00617939	0.945788	0.515329
AKR1C8P	0.0063217	0.945788	1.58902
IFI27L2	0.00660184	0.945788	0.539398
GARS	0.0068237	0.945788	0.518313
QKI	0.00691017	0.945788	0.641233
BET1	0.00721892	0.945788	0.63216
HSPA1A	0.00790276	0.945788	0.442762
ROPN1B	0.00845317	0.945788	0.453332
TMEM230	0.0118101	0.945788	0.578326
LARP7	0.012808	0.945788	2.76602
OTUB1	0.0148404	0.945788	0.273778
CEBPG	0.0148453	0.945788	0.624505
PLD5	0.0151403	0.945788	1.50007
GPS1	0.0168927	0.945788	0.567544
HID1	0.0181162	0.945788	0.656095
DHX16	0.0205213	0.945788	1.60133
SLC35B2	0.0254135	0.945788	0.647454
OR2T4	0.0304434	0.945788	0.663083
WHSC1	0.0309667	0.945788	1.57634
CTSB	0.0310638	0.945788	1.82029
TBCCD1	0.0464553	0.945788	1.60631
BIRC3	0.0505028	0.945788	0.655342
LINC00470	0.0510753	0.945788	1.97424
INPP5F	0.0580693	0.945788	1.8226
GGT6	0.0609507	0.945788	1.89642
HIBCH	0.0637524	0.945788	2.09224
ELF2	0.0652925	0.945788	1.73606
NUB1	0.0700781	0.945788	2.13109
BC047522.1_frag	0.0922798	0.945788	1.84733
IRF6	0.0974733	0.945788	1.59043

## Sheet: Curated - PD-1 - Toxicity
Name	P.value	Q	Fold.change
NECAP1	0.000270898	0.999437	0.480293
NRCAM	0.000429157	0.999437	0.606075
C6orf106	0.000564357	0.999437	0.414519
ZBTB21	0.000670689	0.999437	0.583201
AP2M1	0.00156337	0.999437	0.653813
DENND1B	0.00206517	0.999437	0.646021
KJ902780	0.00228553	0.999437	0.436875
MVP	0.0036843	0.999437	0.623589
ARFIP1	0.00400061	0.999437	0.534583
MBNL2	0.00422675	0.999437	0.659905
MURC	0.00448629	0.999437	0.639686
BRD9	0.0085677	0.999437	4.48136
RGS16	0.0115035	0.999437	1.77252
IL1RN	0.0126786	0.999437	2.49622
INF2_frag	0.0136305	0.999437	1.55382
PAFAH1B2	0.0142479	0.999437	0.516881
PKNOX2	0.0202502	0.999437	0.537832
ARID3B_frag	0.0350314	0.999437	0.469331
TLE1	0.0438775	0.999437	0.578901
HMGN4	0.0588847	0.999437	0.635402
CSTA	0.08499	0.999437	1.5062
NCAPH2	0.0860728	0.999437	0.562061
FAM216B	0.0878572	0.999437	0.632854
DKK3	0.0967055	0.999437	1.59356
LAT	0.0980075	0.999437	0.436678

## Sheet: Curated - Combined - Toxicity
Name	P.value	Q	Fold.change
FAM222B	0.000170595	0.828314	0.652596
POLR2C	0.000327481	0.828314	1.7788
PRMT8	0.000377617	0.828314	1.55878
PIH1D1	0.000427714	0.828314	2.00099
ACTL6B	0.000452711	0.828314	2.39349
RAB40B	0.00051578	0.828314	2.04568
ND	0.000516369	0.828314	1.93237
C7orf50	0.000572133	0.828314	0.310443
SUMO1	0.000572506	0.828314	1.56025
DEDD	0.000597304	0.828314	1.98784
LMX1B	0.000620957	0.828314	0.602804
FAM9C	0.00066535	0.828314	2.65345
ACPP	0.000725431	0.828314	0.367085
TREX1	0.000913726	0.828314	0.470678
SLC25A26	0.000919416	0.828314	0.631054
IRF1	0.00103597	0.828314	1.59189
ALDH1L1	0.00106141	0.828314	2.41208
STK3	0.00113248	0.828314	1.85815
YBX1	0.00119374	0.828314	0.604732
STX3	0.00122122	0.828314	0.570872
LSMEM1	0.0012309	0.828314	0.582196
CLIC2	0.00129533	0.828314	1.61408
RAG2	0.00151151	0.828314	2.31776
OCIAD1	0.0015388	0.828314	0.602625
EPB41L2	0.00160327	0.828314	0.357243
FGFBP1	0.00183417	0.828314	1.50354
MED30	0.00196853	0.828314	2.23465
SS18L1	0.00198877	0.828314	1.64509
MARCH8	0.00205334	0.828314	0.386153
TFAP2B	0.00213057	0.828314	0.42548
MOV10	0.00214918	0.828314	0.457079
STIP1	0.00220643	0.828314	5.19392
CYBRD1	0.00220717	0.828314	0.624022
TMEM79	0.00222816	0.828314	0.653611
PPP3R2	0.00223342	0.828314	1.74371
ND	0.00228126	0.828314	1.88095
SMNDC1	0.00231879	0.828314	0.600077
FAM69B	0.00238651	0.828314	0.4873
AKAP5	0.00240319	0.828314	0.555209
ICAM4	0.00240506	0.828314	0.595892
TDG	0.0024837	0.828314	0.495959
TCL1A	0.00250577	0.828314	1.60518
TADA2B	0.00260392	0.828314	1.70639
HMGN2	0.00260594	0.828314	0.227738
NAV2_frag	0.00262445	0.828314	0.587642
LIG3	0.00277169	0.828314	0.510114
LINC00313	0.00287884	0.828314	0.654195
GPATCH4	0.00288268	0.828314	0.421307
KRTAP5-2	0.00313858	0.828314	2.62736
LPCAT3	0.00313988	0.828314	0.659911
ZNF311	0.00318907	0.828314	2.12658
PIGQ	0.0032344	0.828314	0.444857
RIPK2	0.00328077	0.828314	1.80879
ND	0.00341843	0.828314	1.52856
AP1M2	0.00346868	0.828314	2.22083
KLHL14	0.00353311	0.828314	2.00522
PYCR1	0.00364185	0.828314	2.25405
GLTSCR1	0.00388324	0.828314	2.64208
KRTAP6-2	0.00394795	0.828314	2.24683
COLEC11	0.00407937	0.828314	2.04586
SFXN1	0.00408181	0.828314	0.628488
CFHR5	0.00413407	0.828314	0.501119
WWOX	0.00415092	0.828314	1.97549
FSTL3	0.00417365	0.828314	2.19349
PRIM1	0.00426472	0.828314	0.662458
MTAP_frag	0.00427457	0.828314	1.75881
CDC37	0.00446973	0.828314	2.80131
MAL	0.00456061	0.828314	0.602459
NR3C1	0.00461163	0.828314	1.7914
SAMD1	0.00466819	0.828314	2.7512
HOXA1	0.00472007	0.828314	0.612151
RGMA	0.00482972	0.828314	1.50916
RYBP	0.00489817	0.828314	0.541114
RGS3	0.00495166	0.828314	0.503977
PRKRIR_frag	0.00499931	0.828314	2.15199
POLDIP2	0.00503006	0.828314	0.613922
CORO2A	0.00508814	0.828314	0.48761
RTN4IP1	0.00514623	0.828314	0.602247
ASIC2	0.00518509	0.828314	0.460513
THEM4	0.00524917	0.828314	0.464715
NME8	0.00526526	0.828314	0.297475
FIBIN	0.00528861	0.828314	1.50358
MARCO	0.00531201	0.828314	0.610169
H1FX	0.00538235	0.828314	0.329829
RPL14	0.00547759	0.828314	0.43355
GLYR1	0.00559944	0.828314	0.593356
SLC2A8	0.00564791	0.828314	0.58959
PDS5A_frag	0.00565676	0.828314	0.456719
PYURF	0.0056923	0.828314	0.581782
MIS18BP1	0.00571409	0.828314	0.507126
BRD3	0.00582492	0.828314	0.544274
STAT5A	0.00591676	0.828314	1.69963
SULT1B1	0.00618555	0.828314	2.66856
KARS	0.00639981	0.828314	2.27641
FSIP1	0.00646575	0.828314	0.533248
MBIP	0.00650404	0.828314	1.53449
OR4K13	0.00654961	0.828314	0.572322
RASGEF1A	0.00658482	0.828314	1.80446
C20orf195	0.00672203	0.828314	2.36254
SMS	0.00675364	0.828314	2.9476
ND	0.00679408	0.828314	2.27238
TRIM33	0.00705993	0.828314	2.45004
YWHAB	0.00710676	0.828314	2.21766
H1F0	0.00711266	0.828314	0.329538
NUSAP1	0.0072807	0.828314	0.451222
CRAT	0.00736751	0.828314	0.486031
CD83	0.00757682	0.828314	1.67391
SENP2	0.00762469	0.828314	0.597619
BCL7C	0.00767021	0.828314	6.90467
PGS1	0.00790893	0.828314	1.77853
ROBO3	0.00792285	0.828314	0.52445
OR52W1	0.00797359	0.828314	0.620097
IL16	0.00798033	0.828314	0.471183
ATP6V1E2	0.00832808	0.828314	1.51082
ATAD5	0.00843987	0.828314	1.9917
SCRG1	0.00858188	0.828314	0.602091
SLC46A3	0.00860109	0.828314	0.665084
RAB3C	0.00864453	0.828314	1.51813
ND	0.00877109	0.828314	2.82037
PAQR3	0.00883282	0.828314	0.620319
RGS12	0.00883409	0.828314	0.597449
SZRD1	0.00883951	0.828314	0.545094
RBM19	0.0089887	0.828314	0.472792
KCNK12	0.00906341	0.828314	0.648091
HP1BP3	0.00908257	0.828314	0.403169
HIST1H1A	0.00918145	0.828314	0.256497
KISS1	0.00922203	0.828314	0.563269
RGR	0.00922903	0.828314	1.91643
SCAND2P	0.00924835	0.828314	2.10892
PTPN20	0.00935832	0.828314	1.94851
ADO	0.0095618	0.828314	0.657861
TTI2	0.00965655	0.828314	2.00182
TRIM10	0.00976472	0.828314	1.58228
NLGN4X	0.0100082	0.828314	0.633385
NT5DC1	0.0100759	0.828314	0.642615
SLC22A8	0.0101197	0.828314	0.609919
MAP4K5	0.0101756	0.828314	0.609095
PRR22	0.0102489	0.828314	0.495433
IL2	0.0103434	0.828314	1.82536
GCGR	0.0103642	0.828314	0.544694
ADAM2	0.0104315	0.828314	0.635933
C1orf109	0.0106173	0.828314	0.650568
TBL2	0.0107216	0.828314	0.604808
CACNB1	0.0108308	0.828314	0.531252
DNTTIP1	0.0108412	0.828314	0.454799
NRN1L	0.0108713	0.828314	1.87373
COTL1	0.010879	0.828314	0.505762
PRKCH	0.0109432	0.828314	0.575077
PRPF4B	0.0109837	0.828314	0.596413
CLEC7A	0.0110573	0.828314	1.50484
TFAP2A	0.0110595	0.828314	0.465067
LRRC32	0.0110713	0.828314	0.648753
CTBP1	0.0111806	0.828314	2.72308
PPP2R4	0.0112119	0.828314	1.54587
CAMK4	0.0113176	0.828314	1.94988
LAIR2	0.0114278	0.828314	0.581726
TMEM259	0.0114756	0.828314	0.568208
NDUFV3	0.0114841	0.828314	0.543553
M6PR	0.0115163	0.828314	0.639431
KIAA1468_frag	0.0118007	0.828314	0.621486
FGF12	0.011853	0.828314	0.656952
HNRNPUL1	0.0118717	0.828314	0.449043
SLC45A3	0.0119315	0.828314	0.598799
FAS	0.0119427	0.828314	1.57925
DPY30	0.0119937	0.828314	2.61106
SLC39A3	0.0120907	0.828314	0.576535
ISYNA1	0.0121794	0.828314	1.92672
FBXL3	0.0123709	0.828314	1.94694
DMC1	0.0124125	0.828314	2.16412
IPO13	0.0124295	0.828314	0.632236
HIPK3	0.0125677	0.828314	2.50879
MRPL30	0.0126884	0.828314	1.56823
ND	0.0127121	0.828314	0.518863
LEXM	0.0127465	0.828314	0.562994
OR10G9	0.0127513	0.828314	0.574243
KJ904380_frag	0.0128123	0.828314	0.513003
GYG2	0.0128346	0.828314	2.40846
NDUFA11	0.012852	0.828314	0.59422
PDS5B	0.0129015	0.828314	1.59542
TMUB1	0.0129813	0.828314	0.644151
RGN	0.0132196	0.828314	0.536852
TMEM178A	0.0132822	0.828314	0.64561
C12orf40	0.0132889	0.828314	0.596216
PRR7	0.0133275	0.828314	0.570246
CLEC3A	0.0137891	0.828314	1.8697
TCAP	0.0138458	0.828314	1.55027
NOP56_frag	0.0140061	0.828314	0.412333
GPD1	0.0140125	0.828314	2.2968
H1F0	0.0141346	0.828314	0.513952
CRTAM	0.0141437	0.828314	2.04072
FAM9C	0.0142137	0.828314	2.06348
CENPT	0.0143068	0.828314	0.591001
B3GALT1	0.0143755	0.828314	0.651368
HMGA1	0.0144158	0.828314	0.40919
TCEAL6	0.0144586	0.828314	2.59061
ASCC2	0.0144762	0.828314	0.60864
NOV	0.014827	0.828314	1.57761
GABRG1	0.0148893	0.828314	0.60033
RNF40_frag	0.014936	0.828314	0.532259
KDM4D	0.0149604	0.828314	0.603817
MRPS34	0.0152595	0.828314	0.527494
ND	0.0152933	0.828314	1.52042
KAT7	0.0152998	0.828314	0.610625
ND	0.0154615	0.828314	1.93222
PDLIM5	0.0155723	0.828314	0.65832
PPP6C	0.0156962	0.828314	1.85961
MTDH	0.0157326	0.828314	0.560907
VWC2L	0.0157794	0.828314	2.90265
ZNF385B	0.0158172	0.828314	0.458591
APCS	0.0163291	0.828314	1.92669
TMEM59	0.016425	0.828314	0.460403
MKNK2	0.0166968	0.828314	1.8518
ND	0.0167411	0.828314	1.95201
MACROD1	0.0168242	0.828314	0.539296
CLSTN3	0.016832	0.828314	0.614382
JAM3	0.0168834	0.828314	1.56679
GIP	0.0171978	0.828314	0.636145
PLEKHO1	0.0172819	0.828314	0.545186
SLX1A	0.0173567	0.828314	2.18153
XCL1	0.0173974	0.828314	0.588838
LCE1D	0.0174913	0.828314	2.0231
XRCC1	0.0175402	0.828314	0.19745
GSTA4	0.0176408	0.828314	2.03742
NLRP2	0.0177404	0.828314	0.651855
LZTS1	0.0178458	0.828314	2.27092
RAB8A	0.017848	0.828314	1.56882
RCAN2	0.0178569	0.828314	1.73637
SPATA20	0.0178596	0.828314	2.5178
FAM134B_frag	0.0179512	0.828314	0.299281
HMGA1	0.0180765	0.828314	0.412261
PPP1R12A	0.0182597	0.828314	1.64386
C4orf36	0.0186326	0.828314	1.94357
HG497681.1_frag	0.0187344	0.828314	0.657479
SLFNL1	0.0188233	0.828314	0.579268
NICN1	0.0188797	0.828314	1.5776
KJ901271	0.0188876	0.828314	2.04403
ND	0.0189663	0.828314	1.72617
ERCC5	0.0190133	0.828314	0.605372
TICAM2	0.0190903	0.828314	0.534555
MFAP3L	0.019281	0.828314	0.541498
CALCOCO1	0.0192989	0.828314	0.267751
IFT22	0.0194365	0.828314	1.65191
AKR1C8P	0.0195385	0.828314	1.97799
RP11-998D10.4_frag	0.01955	0.828314	2.04956
TMOD1	0.0195629	0.828314	0.659078
ZNF221	0.0196023	0.828314	1.6943
SERPINA3	0.019635	0.828314	0.565971
STX11	0.0197235	0.828314	0.633019
AK094777.1_frag	0.0197602	0.828314	1.51658
PPP1R1A	0.0197652	0.828314	3.78211
CMTM2	0.0198834	0.828314	2.06526
RTN4	0.0203404	0.828314	2.3986
BIRC3	0.0204411	0.828314	0.63527
ENSA	0.020581	0.828314	1.53229
FBXW2	0.0208505	0.828314	1.98077
EPB41L3	0.0211094	0.828314	0.570067
TCEAL6	0.021195	0.828314	3.11696
TMEM98	0.0212436	0.828314	1.69333
MRGPRX3	0.0214072	0.828314	0.605854
PTPN23	0.0214787	0.828314	2.14609
TPP1	0.0215135	0.828314	2.02933
ING1	0.0215182	0.828314	0.503425
PTPRD	0.0215203	0.828314	1.82908
APLN	0.0215473	0.828314	0.629085
ARHGEF4	0.0216817	0.828314	1.77577
FBXL2	0.0216994	0.828314	0.579403
GGPS1	0.0217585	0.828314	1.69256
GYLTL1B	0.0219734	0.828314	1.97432
TBC1D7	0.0221422	0.828314	0.544112
PPM1N	0.0221556	0.828314	1.84072
HSPB3	0.0223591	0.828314	1.93093
ARRDC4	0.0223778	0.828314	2.04223
OBFC1	0.0223881	0.828314	0.595218
GRPEL1	0.0226709	0.828314	0.537559
CHI3L1	0.0228941	0.828314	1.72591
EWSR1	0.0231729	0.828314	1.5979
GPR84	0.0232708	0.828314	0.570146
ELOF1	0.0237056	0.828314	0.633131
DIMT1	0.023847	0.828314	0.481418
PPFIA4	0.0239015	0.828314	2.15152
ZBTB44	0.0241833	0.828314	1.79814
ZHX1-C8orf76	0.0243965	0.828314	0.565695
TMEM182	0.0244985	0.828314	1.57382
KRTAP5-4	0.0245671	0.828314	1.67228
SLC7A10	0.0246635	0.828314	0.643655
SS18L1	0.0249688	0.828314	1.70026
LIPC	0.0249752	0.828314	1.56814
DAO	0.0250598	0.828314	1.65065
ZNF771	0.0252035	0.828314	0.527701
USP44	0.0252761	0.828314	1.57547
AKTIP	0.0252806	0.828314	1.50903
YWHAZ	0.0254304	0.828314	2.3139
ZNF451	0.025481	0.828314	1.7211
INPP5F	0.025533	0.828314	1.63167
MFSD12	0.0256578	0.828314	0.619091
IFNL3	0.0257531	0.828314	1.7945
VGLL4	0.0259514	0.828314	2.02401
FAM86C1	0.0260301	0.828314	0.655326
ODR4	0.026078	0.828314	0.654533
RARRES3	0.0261032	0.828314	0.625883
PLPP7	0.0261876	0.828314	0.60621
ATP6V0E1	0.0263149	0.828314	0.640967
CCDC70	0.0263233	0.828314	1.99334
CD79B	0.0263807	0.828314	0.627881
SLC41A1	0.0264649	0.828314	0.599939
ND	0.0266084	0.828314	0.649243
MARK4	0.02664	0.828314	2.34775
RETNLB	0.0266583	0.828314	2.27728
ELMOD3	0.0266777	0.828314	0.618283
PLIN3	0.0270787	0.828314	2.47832
LAPTM5	0.0272549	0.828314	0.606475
ERVMER34-1_frag	0.0276724	0.828314	1.9254
JUP	0.0277871	0.828314	0.526743
RBPMS	0.0279583	0.828314	0.498143
IL11	0.0279958	0.828314	0.619334
HR	0.0281594	0.828314	1.86866
ZSCAN5A	0.0281685	0.828314	0.56165
FEZF1	0.0284049	0.828314	1.64171
C11orf1	0.0284721	0.828314	1.78191
RPL35	0.0284742	0.828314	0.510763
ND	0.028638	0.828314	1.69491
WASF3	0.0286941	0.828314	2.31775
C1S	0.0292016	0.828314	0.560618
ITPKC	0.0294397	0.828314	0.46338
RPH3AL	0.0296426	0.828314	2.11954
UBA1	0.0297146	0.828314	0.629776
VWCE	0.0299621	0.828314	1.85036
FAM46D	0.0300545	0.828314	0.561602
NFAT5	0.0300585	0.828314	0.600988
PLXNC1	0.0302276	0.828314	1.94175
USP16	0.0302891	0.828314	0.446126
S1PR5	0.0303239	0.828314	0.604154
CNPY3	0.0308457	0.828314	0.66251
KJ902480.1_frag	0.0312535	0.828314	1.7678
C16orf45	0.0313914	0.828314	0.531152
LYSMD4	0.0315823	0.828314	0.503577
RHOXF1	0.0319252	0.828314	0.628459
EEPD1	0.0321296	0.828314	0.571029
C5AR2	0.0322181	0.828314	1.53213
KLHL3_frag	0.0324864	0.828314	2.19939
MTG1	0.032536	0.828314	0.60921
FAM180A	0.0327185	0.828314	1.70121
TSPYL6	0.0327935	0.828314	1.86908
NXT2	0.0328578	0.828314	0.587142
SRRM2_frag	0.0329451	0.828314	0.614315
NUMBL	0.0331308	0.828314	0.633684
APCS	0.0331668	0.828314	1.97318
NR2F2	0.0334476	0.828314	1.8376
GRXCR1	0.033686	0.828314	2.02565
EPHB6	0.0339141	0.828314	1.5758
MLXIPL	0.0341525	0.828314	1.90298
OGFRL1	0.0342373	0.828314	0.581082
MUCL1	0.0342742	0.828314	0.40589
ATP6V0A1	0.0343502	0.828314	0.618685
ELF1	0.0346759	0.828314	0.367255
RAB26	0.0348362	0.828314	0.666618
PEX11A	0.0348449	0.828314	1.56805
LARP1	0.0349859	0.828314	0.645673
GNAS	0.0349944	0.828314	0.288289
STOX1	0.0357416	0.828314	1.51684
FAM122C	0.0357708	0.828314	1.86677
RPL18A	0.0357731	0.828314	0.519466
SLC7A9	0.0358913	0.828314	0.61088
HOXC6	0.0361506	0.828314	0.63032
FAM3A	0.0361682	0.828314	0.611313
GBP4	0.036262	0.828314	1.50713
CLK2	0.0362666	0.828314	0.641977
EDA2R	0.0363737	0.828314	0.480525
AK091027.1_frag	0.0364019	0.828314	1.81384
FILIP1	0.036407	0.828314	0.648005
TMEM200A	0.0364163	0.828314	0.579614
SLC46A3	0.0365581	0.828314	0.666592
INS-IGF2	0.0366245	0.828314	1.60772
PARN	0.036651	0.828314	0.566317
PTPN20	0.0368378	0.828314	2.12299
HOXC13	0.0370958	0.828314	1.86759
CIB3	0.0371648	0.828314	1.85766
ZNF711	0.037172	0.828314	2.19519
AP3M1	0.0372417	0.828314	1.58183
HLA-DOB	0.0373431	0.828314	0.618832
USP45	0.0373741	0.828314	1.95039
TFAP2C	0.0375752	0.828314	0.497677
TNFRSF25	0.0376373	0.828314	2.18358
COLEC12	0.0377067	0.828314	0.591522
MICA	0.0378075	0.828314	0.666615
CPNE4	0.03784	0.828314	1.68527
TAS2R45	0.0378981	0.828314	0.56376
TTC7B	0.038126	0.828314	1.60151
RGS10	0.0383298	0.828314	0.590734
PLOD3	0.0384793	0.828314	1.65636
CLCNKA	0.0389179	0.828314	0.654755
FRS3	0.0390551	0.828314	1.5742
SLC40A1	0.0393271	0.828314	1.52513
PCDH10	0.0395182	0.828314	0.624414
IRAK4	0.0399742	0.828314	2.95311
CCDC7	0.040128	0.828314	0.612728
CASQ2	0.0406197	0.828314	0.470931
CCR9	0.0406417	0.828314	0.619636
TCP1	0.0407214	0.828314	2.2155
FAM92A1P2_frag	0.0407334	0.828314	0.582585
KCNK16	0.0407643	0.828314	1.90506
ZNF79	0.0407838	0.828314	0.655662
PRDX2	0.0410249	0.828314	2.30736
Crocc	0.0410495	0.828314	1.78667
REEP3	0.0410685	0.828314	0.47821
EXOG	0.0410879	0.828314	2.11008
CKLF	0.0411754	0.828314	0.484048
VEGFC	0.0412184	0.828314	1.63106
SAMD4A	0.0412918	0.828314	0.495486
UNC13D	0.0412997	0.828314	0.618722
TSPAN1	0.0414378	0.828314	1.53857
GLT1D1	0.0418931	0.828314	1.77839
VILL	0.0420933	0.828314	1.76513
R3HDM2_frag	0.0420986	0.828314	2.54265
H1FOO	0.0421259	0.828314	0.66603
PCDHGA2	0.0421603	0.828314	0.623178
THUMPD2	0.0424365	0.828314	1.85954
ARFGAP1	0.0428275	0.828314	0.481348
CCDC74A	0.0428925	0.828314	0.563999
FSIP1	0.0430255	0.828314	0.638625
RPS19BP1	0.0432331	0.828314	0.634637
HR	0.0432427	0.828314	1.75087
GAS7	0.0434416	0.828314	0.586536
GDF11	0.0436126	0.828314	1.72541
GTPBP3	0.0438564	0.828314	0.639559
TNS4_frag	0.0438665	0.828314	0.637907
CHD2	0.0439401	0.828314	0.528922
ST3GAL6	0.044004	0.828314	0.38121
CHST12	0.0442577	0.828314	0.610279
SIRT6	0.0443296	0.828314	1.78421
TIRAP	0.0444562	0.828314	0.50337
HOPX	0.0444693	0.828314	1.94718
WFDC11	0.0446131	0.828314	0.509466
THEG	0.0455005	0.828314	1.69345
IGHG1	0.045565	0.828314	0.615519
HINT3	0.0457609	0.828314	1.70651
DCUN1D3	0.0460936	0.828314	1.53629
SLC52A3	0.0467586	0.828314	0.578714
SH3GLB1	0.0469513	0.828314	1.50777
NUPL2	0.0469933	0.828314	1.83463
WDR77	0.0473048	0.828314	1.71063
RNF38	0.0473637	0.828314	0.621684
RFX4	0.0475422	0.828314	0.633348
ZNF684	0.0475447	0.828314	0.547393
RET	0.0476749	0.828314	0.596442
MRFAP1L1	0.0478947	0.828314	2.16149
ADAD1	0.0481208	0.828314	0.578889
C17orf64_frag	0.0484261	0.828314	0.608921
POFUT2	0.0486523	0.828314	0.648906
BABAM1	0.0486848	0.828314	2.15579
FLII	0.0489068	0.828314	0.55325
RBBP4	0.0489573	0.828314	1.76752
FOXP2	0.0490302	0.828314	1.61029
PSMB1	0.0490675	0.828314	0.520404
SRPK2	0.0492008	0.828314	0.319537
FOLR3	0.0492307	0.828314	1.52963
LHPP	0.0494106	0.828314	1.78033
MAS1	0.0500642	0.828314	0.650227
ND	0.0506352	0.828314	0.644961
SLC5A7	0.0508076	0.828314	0.627673
IL1R2	0.0513683	0.828314	0.584676
AHDC1_frag	0.0518684	0.828314	2.15029
ND	0.0522128	0.828314	1.68293
IGKV1OR2-108	0.0522379	0.828314	1.65905
P2RY4	0.0522677	0.828314	1.65267
MPZL1_frag	0.0524894	0.828314	1.53768
BPIFA2	0.0533812	0.828314	0.57954
OR3A1	0.0535448	0.828314	0.662928
USP2	0.0537223	0.828314	0.654642
LRRTM3	0.0537399	0.828314	0.576386
FLT4	0.0543034	0.828314	1.88876
HYOU1	0.054912	0.828314	1.60993
SNCB	0.0551892	0.828314	3.4327
TGFBRAP1	0.0552397	0.828314	1.59145
MYB	0.0556669	0.828314	0.589977
CLCN4	0.0557581	0.828314	0.65451
S100A8	0.0557636	0.828314	1.66659
FOXC2	0.0569906	0.828314	0.511142
MRAP	0.0571433	0.828314	0.56477
GPRC5C_frag	0.0577299	0.828314	1.80191
SNX19	0.057932	0.828314	0.610165
STAU2	0.0582231	0.828314	0.464635
CREB3L1	0.0583739	0.828314	0.593488
YWHAQ	0.0584604	0.828314	1.7405
SASH3	0.0595542	0.828314	1.54989
PYGB	0.059904	0.828314	1.56529
CISD1	0.0602153	0.828314	0.59909
SF1	0.0602742	0.828314	1.71444
PIGO	0.0603351	0.828314	0.596729
DUS3L	0.0603628	0.828314	0.567822
RRP1	0.0610407	0.828314	0.615864
SARS	0.0612138	0.828314	1.80456
AKT2	0.0613717	0.828314	2.27176
TARBP2	0.0617643	0.828314	0.584265
CLCA1	0.0621332	0.828314	1.68734
CYBB	0.0621518	0.828314	2.56099
TNFRSF21	0.062815	0.828314	0.657833
C8orf76	0.0629344	0.828314	0.52622
TUBB	0.0632013	0.828314	1.58907
ND	0.0638477	0.828314	1.59752
VTA1	0.0643821	0.828314	0.466953
MT1X	0.0644568	0.828314	0.612277
LAMP2	0.0649832	0.828314	0.494088
MAGEL2	0.0649841	0.828314	1.95599
ZNF783	0.0650305	0.828314	2.52475
TMEM18	0.0654927	0.828314	0.634465
S1PR4	0.0659959	0.828314	0.606158
DIS3	0.0661218	0.828314	0.588882
OIT3	0.066162	0.828314	1.69024
STAU1	0.0662951	0.828314	0.513306
OLA1	0.0667181	0.828314	0.505448
TBX3	0.0669089	0.828314	0.485271
NF2	0.0669577	0.828314	0.663032
MAP9	0.0671543	0.828314	0.631578
IGSF21	0.0678514	0.828314	0.51409
WHSC1	0.0681778	0.828314	0.540367
MBD1	0.0695416	0.828314	0.65118
DDIAS	0.0705839	0.828314	0.517403
TGFB2	0.070598	0.828314	0.585597
CRELD2	0.0713447	0.828314	1.78401
P2RX5	0.0719401	0.828314	0.637479
NOTCH2NL	0.0727826	0.828314	1.56188
REL	0.0735658	0.828314	1.65775
RABEP2	0.0747005	0.828314	0.305619
YBX3	0.0749636	0.828314	0.528532
TMEM160	0.0753341	0.828314	0.563031
FAM63A	0.0755927	0.828314	0.285525
HPN	0.0759908	0.828314	1.70862
CEP89	0.0762261	0.828314	0.643797
MED24	0.0766053	0.828314	0.634596
DEFA5	0.0766484	0.828314	0.560599
FPR1	0.0767514	0.828314	0.578362
WIPI2	0.0772589	0.828314	0.601315
CCBE1	0.077291	0.828314	0.647021
LRRC46	0.0777563	0.828314	0.488148
TMEM51	0.0784212	0.828314	0.456797
CYSTM1	0.0804439	0.828314	1.5573
IRS4	0.0806694	0.828314	1.81369
MARCKS	0.081069	0.828314	1.5989
FAM76B	0.0810779	0.828314	0.575286
KJ904314_frag	0.0816394	0.828314	0.616125
CYTH4_frag	0.0817742	0.828314	1.72233
HESX1	0.0823969	0.828314	0.579507
FZD4	0.0824959	0.828314	0.542897
PPP1R2P3	0.0832117	0.828314	0.601791
TCF7L1	0.0837257	0.828314	1.5852
BAIAP2L2	0.0839339	0.828314	0.469067
THRSP	0.0842434	0.828314	2.01735
SPAG11B_frag	0.084528	0.828314	0.663162
CREBL2	0.0852731	0.828314	0.607112
PPIA	0.0855059	0.828314	3.4574
ERVMER34-1	0.0856451	0.828314	0.534992
TNFRSF13C	0.0861671	0.828314	0.599252
MRPL50	0.0871166	0.828314	0.65996
BAIAP2	0.0876795	0.828314	0.646818
ARHGAP17	0.0878755	0.828314	0.494116
ZMYM3	0.0882417	0.828314	2.07471
ASNA1	0.0882751	0.828314	2.04827
STT3A	0.0889572	0.828314	0.632521
NVL	0.0894895	0.828314	0.508383
MLKL	0.0896272	0.828314	0.524411
TIRAP	0.0898677	0.828314	0.662766
BOLA1	0.0899556	0.828314	0.601921
CROCCP3	0.0905303	0.828314	0.577556
MBD3L1	0.0907324	0.828314	0.619366
SMAD6	0.0930298	0.828314	0.459641
NENF	0.0933829	0.828314	0.66604
HELLS	0.0934242	0.828314	0.51664
IGSF8	0.0935343	0.828314	0.611914
AEBP1	0.0937532	0.828314	0.5586
GRK6	0.0941858	0.828314	1.52422
ME3	0.0949972	0.828314	1.93875
ND	0.0988192	0.828314	0.377359
CTDSP2	0.0988486	0.828314	0.495441
SOX10	0.0995366	0.828314	0.545703
