# Supplementary material for: Baseline antibody profiles predict toxicity in melanoma patients treated with immune checkpoint inhibitors
Source: J Transl Med. 2018 Apr 2;16:82. doi: 10.1186/s12967-018-1452-4 (PMC5880088; doi:10.1186/s12967-018-1452-4)
Supplement: Supplementary file 7 — Additional file 7: Table S6. Pathway analysis of protein targets of toxicity-associated antibodies. Lists of functional pathways (derived from WikiPathways; http://www.wikipathways.org/) enriched for protein targets of filtered toxicity-associated antibodies from anti-CTLA-4, anti-PD-1, or combination treatment groups. [file 12967_2018_1452_MOESM7_ESM.xlsx]

## Sheet: Anti-CTLA-4
TermID	Term	Enrichment	logP	Genes in Term	Target Genes in Term	Fraction of Targets in Term	Total Target Genes	Total Genes	Gene Symbols
WP254	Apoptosis	6.04295e-05	-9.71403	86	10	0.0724638	138	5373	NFKB1,MAPK10,AKT1,BIRC3,CASP2,BCL2L11,CASP8,IRF6,TNFRSF1B,DFFA
WP384	Apoptosis Modulation by HSP70	9.04347e-05	-9.31088	19	5	0.0362319	138	5373	NFKB1,CASP8,HSPA1A,CASP2,MAPK10
WP1772	Apoptosis Modulation and Signaling	0.000129546	-8.95147	94	10	0.0724638	138	5373	CASP8,PEA15,TNFRSF1B,DFFA,HSPA1A,BCL2A1,NFKB1,BIRC3,BCL2L11,CASP2
WP382	MAPK Signaling Pathway	0.00129806	-6.64688	170	12	0.0869565	138	5373	SH2D1A,MAPK10,AKT1,CASP2,PPM1A,HSPA8,NFKB1,MAP3K6,HSPA1A,MKNK1,CRK,CASP8
WP2889	Oxytocin signaling	0.00379862	-5.57312	4	2	0.0144928	138	5373	CD38,PLCD1
WP3879	4-hydroxytamoxifen, Dexamethasone, and Retinoic Acids Regulation of p27 Expression	0.0101962	-4.58574	18	3	0.0217391	138	5373	AKT1,MKNK1,PBK
WP231	TNF alpha Signaling Pathway	0.0106827	-4.53913	95	7	0.0507246	138	5373	AKT1,BIRC3,CASP8,MAP4K2,SKP1,NFKB1,TNFRSF1B
WP3865	RIG-I-like Receptor Signaling	0.0195616	-3.93419	61	5	0.0362319	138	5373	NFKB1,CASP8,IFIH1,OTUD5,MAPK10
WP3915	Angiopoietin Like Protein 8 Regulatory Pathway	0.0196883	-3.92773	132	8	0.057971	138	5373	MAP4K2,MAP3K6,PRKAG3,AKT1,NR1H3,CBLB,MAPK10,CRK
WP712	Estrogen signaling pathway	0.0201591	-3.9041	23	3	0.0217391	138	5373	GNB1,NFKB1,AKT1
WP3584	MECP2 and Associated Rett Syndrome	0.0208513	-3.87034	62	5	0.0362319	138	5373	MECP2,FUT8,AKT1,E2F1,SMC3
WP2036	TNF related weak inducer of apoptosis (TWEAK) Signaling Pathway	0.0219201	-3.82035	42	4	0.0289855	138	5373	CASP8,NFKB1,BIRC3,AKT1
WP3627	Gut-Liver Indole Metabolism	0.025684	-3.66189	1	1	0.00724638	138	5373	CYP2E1
WP496	Steroid Biosynthesis	0.0257473	-3.65943	10	2	0.0144928	138	5373	HSD17B7,HSD3B2
WP698	Glucuronidation	0.0279934	-3.57579	26	3	0.0217391	138	5373	PGM2,UGT2B15,UGP2
WP2359	Parkin-Ubiquitin Proteasomal System pathway	0.0349895	-3.35271	71	5	0.0362319	138	5373	HSPA9,CASP8,HSPA8,HSPA1A,TUBB2B
WP1559	TFs Regulate miRNAs related to cardiac hypertrophy	0.0365203	-3.30989	12	2	0.0144928	138	5373	NFKB1,AKT1
WP3850	Factors and pathways affecting insulin-like growth factor (IGF1)-Akt signaling	0.0441307	-3.1206	31	3	0.0217391	138	5373	EIF2B2,AKT1,NFKB1
WP107	Translation Factors	0.0490309	-3.01531	54	4	0.0289855	138	5373	EIF2B5,EIF2B2,EIF3E,EIF3F
WP2366	Butyrate-induced histone acetylation	0.0507129	-2.98157	2	1	0.00724638	138	5373	AKT1
WP2816	Felbamate Metabolism	0.0507129	-2.98157	2	1	0.00724638	138	5373	CYP2E1
WP481	Insulin Signaling	0.0543385	-2.91252	161	8	0.057971	138	5373	CBLB,MAPK10,AKT1,MAP3K6,STXBP4,MAP4K2,SGK3,CRK
WP3676	BDNF-TrkB Signaling	0.0556019	-2.88954	34	3	0.0217391	138	5373	AKT1,DLG4,MKNK1
WP706	Sudden Infant Death Syndrome (SIDS) Susceptibility Pathways	0.0593314	-2.82462	164	8	0.057971	138	5373	IL1RN,GJA1,TCF3,NFKB1,ESR2,SLC1A3,MECP2,NFYA
WP3617	Photodynamic therapy-induced NF-kB survival signaling	0.0597116	-2.81823	35	3	0.0217391	138	5373	BIRC3,BCL2A1,NFKB1
WP1946	Cori Cycle	0.0621298	-2.77853	16	2	0.0144928	138	5373	TPI1,G6PD
WP1471	Target Of Rapamycin (TOR) Signaling	0.0683449	-2.68319	37	3	0.0217391	138	5373	RRAGC,PRKAG3,AKT1
WP61	Notch Signaling Pathway	0.0776448	-2.55561	63	4	0.0289855	138	5373	HEY2,NFKB1,SKP1,AKT1
WP2884	NRF2 pathway	0.0785226	-2.54437	145	7	0.0507246	138	5373	FGF13,HSPA1A,GSTM5,SERPINA1,PRDX1,BLVRB,G6PD
WP692	Sulfation Biotransformation Reaction	0.0842611	-2.47384	19	2	0.0144928	138	5373	G6PD,SULT2B1
WP2355	Corticotropin-releasing hormone signaling pathway	0.0900571	-2.40731	93	5	0.0362319	138	5373	GJA1,AKT1,GNB1,NFKB1,HSD3B2
WP2032	Human Thyroid Stimulating Hormone (TSH) signaling pathway	0.096469	-2.33853	68	4	0.0289855	138	5373	E2F1,GNB1,RAP1GAP,AKT1
WP3303	Rac1/Pak1/p38/MMP-2 pathway	0.096469	-2.33853	68	4	0.0289855	138	5373	NFKB1,YAP1,CRK,AKT1
WP690	Polyol Pathway	0.0988718	-2.31393	4	1	0.00724638	138	5373	SORD
WP1941	Peroxisomal beta-oxidation of tetracosanoyl-CoA	0.0988718	-2.31393	4	1	0.00724638	138	5373	ACOX1
WP691	Tamoxifen metabolism	0.100139	-2.30119	21	2	0.0144928	138	5373	UGT2B15,CYP2E1
WP716	Vitamin A and Carotenoid Metabolism	0.102597	-2.27695	44	3	0.0217391	138	5373	SULT2B1,CYP2E1,CRABP1
WP3872	Regulation of Apoptosis by Parathyroid Hormone-related Protein	0.108367	-2.22223	22	2	0.0144928	138	5373	BCL2A1,AKT1
WP357	Fatty Acid Biosynthesis	0.108367	-2.22223	22	2	0.0144928	138	5373	ECH1,ACSL6
WP1971	Integrated Cancer Pathway	0.11343	-2.17657	46	3	0.0217391	138	5373	AKT1,E2F1,CASP8
WP3658	Wnt/beta-catenin Signaling Pathway in Leukemia	0.125327	-2.07683	24	2	0.0144928	138	5373	AKT1,TCF3
WP410	Diurnally Regulated Genes with Circadian Orthologs	0.130448	-2.03678	49	3	0.0217391	138	5373	UGP2,HSPA8,QKI
WP2377	Integrated Pancreatic Cancer Pathway	0.133026	-2.01721	197	8	0.057971	138	5373	DFFA,FST,CRK,CASP8,AKT1,ESR2,NFKB1,E2F1
WP2865	IL1 and megakaryocytes in obesity	0.134032	-2.00968	25	2	0.0144928	138	5373	NFKB1,F2
WP2637	Structural Pathway of Interleukin 1 (IL-1)	0.136312	-1.99281	50	3	0.0217391	138	5373	MAPK10,MKNK1,NFKB1
WP3646	Hepatitis C and Hepatocellular Carcinoma	0.142265	-1.95006	51	3	0.0217391	138	5373	NFKB1,AKT1,BIRC3
WP3891	Benzene metabolism	0.144604	-1.93375	6	1	0.00724638	138	5373	CYP2E1
WP2267	Synaptic Vesicle Pathway	0.148304	-1.90849	52	3	0.0217391	138	5373	NAPA,CPLX2,SLC1A3
WP363	Wnt Signaling Pathway Netpath	0.154425	-1.86805	53	3	0.0217391	138	5373	GJA1,AKT1,TCF3
WP528	Acetylcholine Synthesis	0.166599	-1.79217	7	1	0.00724638	138	5373	CHKA
WP134	Pentose Phosphate Pathway	0.166599	-1.79217	7	1	0.00724638	138	5373	G6PD
WP2361	Gastric Cancer Network 1	0.179296	-1.71872	30	2	0.0144928	138	5373	SMOC2,ACTL6A
WP3655	Hypothetical Craniofacial Development Pathway	0.188032	-1.67114	8	1	0.00724638	138	5373	IRF6
WP1589	Folate-Alcohol and Cancer Pathway	0.188032	-1.67114	8	1	0.00724638	138	5373	CYP2E1
WP237	Glucocorticoid &amp; Mineralcorticoid Metabolism	0.188032	-1.67114	8	1	0.00724638	138	5373	HSD3B2
WP3407	FTO Obesity Variant Mechanism	0.188032	-1.67114	8	1	0.00724638	138	5373	IRX3
WP2485	NAD Biosynthesis II (from tryptophan)	0.188032	-1.67114	8	1	0.00724638	138	5373	HAAO
WP1995	Effects of Nitric Oxide	0.188032	-1.67114	8	1	0.00724638	138	5373	MB
WP408	Oxidative Stress	0.188618	-1.66803	31	2	0.0144928	138	5373	NFKB1,MAPK10
WP2112	IL17 signaling pathway	0.188618	-1.66803	31	2	0.0144928	138	5373	NFKB1,AKT1
WP2583	T-Cell Receptor and Co-stimulatory Signaling	0.188618	-1.66803	31	2	0.0144928	138	5373	NFKB1,AKT1
WP2446	Retinoblastoma (RB) in Cancer	0.189365	-1.66408	88	4	0.0289855	138	5373	ZNF655,E2F1,SMC3,H2AFZ
WP2828	Bladder Cancer	0.198005	-1.61946	32	2	0.0144928	138	5373	E2F1,DAPK3
WP2525	Trans-sulfuration and one carbon metabolism	0.198005	-1.61946	32	2	0.0144928	138	5373	DNMT3A,PSAT1
WP558	Complement and Coagulation Cascades	0.199274	-1.61307	60	3	0.0217391	138	5373	CFH,F2,SERPINA1
WP51	Regulation of Actin Cytoskeleton	0.199345	-1.61272	153	6	0.0434783	138	5373	PAK5,FGF13,GSN,F2,CRK,VCL
WP1984	Integrated Breast Cancer Pathway	0.20336	-1.59278	154	6	0.0434783	138	5373	CASP8,NFKB1,GDI1,E2F1,AKT1,ZNF655
WP3585	Cytosine methylation	0.208917	-1.56582	9	1	0.00724638	138	5373	MECP2
WP69	T-Cell antigen Receptor (TCR) Signaling Pathway	0.216038	-1.5323	93	4	0.0289855	138	5373	CRK,NFKB1,CBLB,AKT1
WP143	Fatty Acid Beta Oxidation	0.216938	-1.52814	34	2	0.0144928	138	5373	TPI1,ACSL6
WP299	Nuclear Receptors in Lipid Metabolism and Toxicity	0.226467	-1.48515	35	2	0.0144928	138	5373	NR1H3,CYP2E1
WP2874	Liver X Receptor Pathway	0.22927	-1.47286	10	1	0.00724638	138	5373	NR1H3
WP500	Glycogen Metabolism	0.236027	-1.44381	36	2	0.0144928	138	5373	UGP2,PPP2R1A
WP183	Proteasome Degradation	0.239875	-1.42764	66	3	0.0217391	138	5373	H2AFZ,PSME2,PSMA5
WP474	Endochondral Ossification	0.239875	-1.42764	66	3	0.0217391	138	5373	PTCH1,SCIN,AKT1
WP2374	Oncostatin M Signaling Pathway	0.239875	-1.42764	66	3	0.0217391	138	5373	AKT1,NFKB1,CYR61
WP2324	AGE/RAGE pathway	0.239875	-1.42764	66	3	0.0217391	138	5373	CASP8,NFKB1,AKT1
WP437	EGF/EGFR Signaling Pathway	0.245037	-1.40634	164	6	0.0434783	138	5373	CRK,E2F1,CBLB,NDUFA13,AKT1,GJA1
WP2854	Gene regulatory network modelling somitogenesis	0.249102	-1.38989	11	1	0.00724638	138	5373	MESP2
WP3630	NAD metabolism, sirtuins and aging	0.249102	-1.38989	11	1	0.00724638	138	5373	NFKB1
WP2513	Nanoparticle triggered regulated necrosis	0.249102	-1.38989	11	1	0.00724638	138	5373	CASP8
WP236	Adipogenesis	0.251023	-1.38221	132	5	0.0362319	138	5373	EBF1,NR1H3,KLF7,E2F1,CELF1
WP366	TGF-beta Signaling Pathway	0.255896	-1.36298	133	5	0.0362319	138	5373	AKT1,PPM1A,NEDD9,SKP1,YAP1
WP707	DNA Damage Response	0.260684	-1.34444	69	3	0.0217391	138	5373	TLK2,CASP8,E2F1
WP411	mRNA Processing	0.260793	-1.34403	134	5	0.0362319	138	5373	HNRNPC,SRPK2,SF3B4,CELF1,DHX16
WP170	Nuclear Receptors	0.26481	-1.32874	39	2	0.0144928	138	5373	ESR2,NR1H3
WP3849	MAPK and NFkB Signalling Pathways Inhibited by Yersinia YopJ	0.268428	-1.31517	12	1	0.00724638	138	5373	NFKB1
WP2007	Iron metabolism in placenta	0.268428	-1.31517	12	1	0.00724638	138	5373	STEAP3
WP75	Toll-like Receptor Signaling Pathway	0.272063	-1.30172	103	4	0.0289855	138	5373	NFKB1,CASP8,MAPK10,AKT1
WP185	Integrin-mediated Cell Adhesion	0.277813	-1.28081	104	4	0.0289855	138	5373	VCL,CRK,AKT1,MAPK10
WP1433	Nucleotide-binding Oligomerization Domain (NOD) pathway	0.284019	-1.25872	41	2	0.0144928	138	5373	CASP8,NDUFA13
WP3876	BMP2-WNT4-FOXO1 Pathway in Human Primary Endometrial Stromal Cell Differentiation	0.287259	-1.24737	13	1	0.00724638	138	5373	BCL2L11
WP3679	Cell-type Dependent Selectivity of CCK2R Signaling	0.287259	-1.24737	13	1	0.00724638	138	5373	CD38
WP2881	Estrogen Receptor Pathway	0.287259	-1.24737	13	1	0.00724638	138	5373	ACOX1
WP1434	Osteopontin Signaling	0.287259	-1.24737	13	1	0.00724638	138	5373	NFKB1
WP1982	Sterol Regulatory Element-Binding Proteins (SREBP) signalling	0.288772	-1.24212	73	3	0.0217391	138	5373	PRKAG3,NFYA,AKT1
WP2572	Primary Focal Segmental Glomerulosclerosis FSGS	0.295836	-1.21795	74	3	0.0217391	138	5373	IRF6,VCL,AKT1
WP405	Eukaryotic Transcription Initiation	0.303183	-1.19342	43	2	0.0144928	138	5373	TAF7,TAF13
WP2034	Leptin signaling pathway	0.309995	-1.1712	76	3	0.0217391	138	5373	IL1RN,AKT1,NFKB1
WP314	Fas Ligand (FasL) pathway and Stress induction of Heat Shock Proteins (HSP) regulation	0.312735	-1.1624	44	2	0.0144928	138	5373	DFFA,CASP8
WP1449	Regulation of toll-like receptor signaling pathway	0.315917	-1.15228	145	5	0.0362319	138	5373	NFKB1,CASP8,AKT1,MAPK10,OTUD5
WP197	Cholesterol Biosynthesis	0.323491	-1.12858	15	1	0.00724638	138	5373	MVK
WP206	Fatty Acid Omega Oxidation	0.323491	-1.12858	15	1	0.00724638	138	5373	CYP2E1
WP3878	ATM Signaling Network in Development and Disease	0.331751	-1.10337	46	2	0.0144928	138	5373	G6PD,NFKB1
WP465	Tryptophan metabolism	0.331751	-1.10337	46	2	0.0144928	138	5373	CYP2E1,HAAO
WP3644	NAD+ metabolism	0.340915	-1.07612	16	1	0.00724638	138	5373	CD38
WP2291	Deregulation of Rab and Rab Effector Genes in Bladder Cancer	0.340915	-1.07612	16	1	0.00724638	138	5373	RAB27A
WP47	Hedgehog Signaling Pathway	0.340915	-1.07612	16	1	0.00724638	138	5373	PTCH1
WP2435	Quercetin and Nf-kB/ AP-1 Induced Cell Apoptosis	0.340915	-1.07612	16	1	0.00724638	138	5373	NFKB1
WP2203	Thymic Stromal LymphoPoietin (TSLP) Signaling Pathway	0.341207	-1.07527	47	2	0.0144928	138	5373	NFKB1,AKT1
WP710	DNA Damage Response (only ATM dependent)	0.342052	-1.07279	115	4	0.0289855	138	5373	NFKB1,BCL2L11,MAPK10,AKT1
WP2586	Aryl Hydrocarbon Receptor	0.350621	-1.04805	48	2	0.0144928	138	5373	NFKB1,E2F1
WP2916	Interactome of polycomb repressive complex 2 (PRC2)	0.357894	-1.02752	17	1	0.00724638	138	5373	ELL
WP2431	Spinal Cord Injury	0.371515	-0.990167	120	4	0.0289855	138	5373	TNFSF13,E2F1,AIF1,GJA1
WP3859	TGF-B Signaling in Thyroid Cells for Epithelial-Mesenchymal Transition	0.374438	-0.98233	18	1	0.00724638	138	5373	AKT1
WP289	Myometrial Relaxation and Contraction Pathways	0.382726	-0.960435	158	5	0.0362319	138	5373	GNB1,NFKB1,PKIG,GJA1,PLCD1
WP306	Focal Adhesion	0.390092	-0.941372	196	6	0.0434783	138	5373	AKT1,BIRC3,PAK5,COL5A2,VCL,CRK
WP2011	SREBF and miR33 in cholesterol and lipid homeostasis	0.390559	-0.940177	19	1	0.00724638	138	5373	NR1H3
WP1992	TarBasePathway	0.390559	-0.940177	19	1	0.00724638	138	5373	GJA1
WP3877	Simplified Depiction of MYD88 Distinct Input-Output Pathway	0.390559	-0.940177	19	1	0.00724638	138	5373	NFKB1
WP2406	Cardiac Progenitor Differentiation	0.39694	-0.923971	53	2	0.0144928	138	5373	MESP2,THY1
WP1533	Vitamin B12 Metabolism	0.39694	-0.923971	53	2	0.0144928	138	5373	NFKB1,F2
WP15	Selenium Micronutrient Network	0.401775	-0.911863	89	3	0.0217391	138	5373	PRDX1,NFKB1,F2
WP2864	Apoptosis-related network due to altered Notch3 in ovarian cancer	0.406029	-0.901331	54	2	0.0144928	138	5373	AKT1,NFKB1
WP673	ErbB Signaling Pathway	0.406029	-0.901331	54	2	0.0144928	138	5373	BCL2L11,CRK
WP3286	Copper homeostasis	0.406029	-0.901331	54	2	0.0144928	138	5373	AKT1,STEAP3
WP1742	TP53 Network	0.406267	-0.900744	20	1	0.00724638	138	5373	OTX2
WP516	Hypertrophy Model	0.406267	-0.900744	20	1	0.00724638	138	5373	CYR61
WP497	Urea cycle and metabolism of amino groups	0.406267	-0.900744	20	1	0.00724638	138	5373	PYCR1
WP395	IL-4 Signaling Pathway	0.415053	-0.87935	55	2	0.0144928	138	5373	NFKB1,AKT1
WP2018	RANKL/RANK (Receptor activator of NFKB (ligand)) Signaling Pathway	0.415053	-0.87935	55	2	0.0144928	138	5373	NFKB1,AKT1
WP2507	Nanomaterial induced apoptosis	0.421574	-0.863761	21	1	0.00724638	138	5373	CASP8
WP1530	miRNA Regulation of DNA Damage Response	0.42947	-0.845203	93	3	0.0217391	138	5373	CASP8,TLK2,E2F1
WP195	IL-1 signaling pathway	0.432894	-0.837263	57	2	0.0144928	138	5373	NFKB1,AKT1
WP2795	Cardiac Hypertrophic Response	0.432894	-0.837263	57	2	0.0144928	138	5373	NFKB1,AKT1
WP3657	Hematopoietic Stem Cell Gene Regulation by GABP alpha/beta Complex	0.436488	-0.828994	22	1	0.00724638	138	5373	DNMT3A
WP272	Blood Clotting Cascade	0.436488	-0.828994	22	1	0.00724638	138	5373	F2
WP1602	Nicotine Activity on Dopaminergic Neurons	0.436488	-0.828994	22	1	0.00724638	138	5373	GNB1
WP3645	NAD+ biosynthetic pathways	0.436488	-0.828994	22	1	0.00724638	138	5373	CD38
WP560	TGF-beta Receptor Signaling	0.441707	-0.817109	58	2	0.0144928	138	5373	FST,NFKB1
WP304	Kit receptor signaling pathway	0.459105	-0.778475	60	2	0.0144928	138	5373	CRK,AKT1
WP100	Glutathione metabolism	0.465181	-0.765328	24	1	0.00724638	138	5373	G6PD
WP262	EBV LMP1 signaling	0.465181	-0.765328	24	1	0.00724638	138	5373	NFKB1
WP1539	Angiogenesis	0.465181	-0.765328	24	1	0.00724638	138	5373	AKT1
WP23	B Cell Receptor Signaling Pathway	0.470128	-0.754749	99	3	0.0217391	138	5373	CRK,NFKB1,AKT1
WP3863	T-Cell antigen Receptor (TCR) pathway during Staphylococcus aureus infection	0.47619	-0.741939	62	2	0.0144928	138	5373	AKT1,NFKB1
WP2895	Differentiation of white and brown adipocyte	0.478979	-0.736098	25	1	0.00724638	138	5373	CEBPG
WP205	IL-7 Signaling Pathway	0.478979	-0.736098	25	1	0.00724638	138	5373	AKT1
WP43	Oxidation by Cytochrome P450	0.48461	-0.724411	63	2	0.0144928	138	5373	CYP4F11,CYP2E1
WP3624	Lung fibrosis	0.48461	-0.724411	63	2	0.0144928	138	5373	MECP2,SERPINA1
WP1544	MicroRNAs in cardiomyocyte hypertrophy	0.489978	-0.713395	102	3	0.0217391	138	5373	NFKB1,EIF2B5,AKT1
WP581	EPO Receptor Signaling	0.492424	-0.708416	26	1	0.00724638	138	5373	AKT1
WP2878	PPAR Alpha Pathway	0.492424	-0.708416	26	1	0.00724638	138	5373	NR1H3
WP325	Triacylglyceride Synthesis	0.492424	-0.708416	26	1	0.00724638	138	5373	MOGAT2
WP26	Signal Transduction of S1P Receptor	0.492424	-0.708416	26	1	0.00724638	138	5373	AKT1
WP702	Metapathway biotransformation	0.494538	-0.704132	180	5	0.0362319	138	5373	NAT9,GSTM5,CYP2E1,CYP4F11,SULT2B1
WP2035	Follicle Stimulating Hormone (FSH) signaling pathway	0.505524	-0.68216	27	1	0.00724638	138	5373	AKT1
WP2380	Brain-Derived Neurotrophic Factor (BDNF) signaling pathway	0.509365	-0.674591	144	4	0.0289855	138	5373	BCL2L11,MAPK10,AKT1,NFKB1
WP615	Senescence and Autophagy in Cancer	0.515876	-0.661889	106	3	0.0217391	138	5373	GSN,FKBP8,E2F1
WP399	Wnt Signaling Pathway and Pluripotency	0.522242	-0.649624	107	3	0.0217391	138	5373	MAPK10,PPP2R1A,NFYA
WP3613	Photodynamic therapy-induced unfolded protein response	0.530725	-0.633511	29	1	0.00724638	138	5373	BCL2L11
WP422	MAPK Cascade	0.530725	-0.633511	29	1	0.00724638	138	5373	MAPK10
WP2643	Nanoparticle-mediated activation of receptor signaling	0.530725	-0.633511	29	1	0.00724638	138	5373	MAPK10
WP176	Folate Metabolism	0.53334	-0.628597	69	2	0.0144928	138	5373	NFKB1,F2
WP1403	AMP-activated Protein Kinase (AMPK) Signaling	0.53334	-0.628597	69	2	0.0144928	138	5373	PRKAG3,AKT1
WP2855	Dopaminergic Neurogenesis	0.542843	-0.610934	30	1	0.00724638	138	5373	OTX2
WP3844	PI3K-AKT-mTOR signaling pathway and therapeutic opportunities	0.542843	-0.610934	30	1	0.00724638	138	5373	AKT1
WP241	One Carbon Metabolism	0.542843	-0.610934	30	1	0.00724638	138	5373	DNMT3A
WP3851	TLR4 Signaling and Tolerance	0.542843	-0.610934	30	1	0.00724638	138	5373	NFKB1
WP2870	Extracellular vesicle-mediated signaling in recipient cells	0.542843	-0.610934	30	1	0.00724638	138	5373	AKT1
WP3858	Toll-like Receptor Signaling	0.566156	-0.568886	32	1	0.00724638	138	5373	NFKB1
WP34	Ovarian Infertility Genes	0.566156	-0.568886	32	1	0.00724638	138	5373	ESR2
WP2363	Gastric Cancer Network 2	0.577365	-0.54928	33	1	0.00724638	138	5373	OTUD5
WP453	Inflammatory Response Pathway	0.577365	-0.54928	33	1	0.00724638	138	5373	TNFRSF1B
WP2037	Prolactin Signaling Pathway	0.586128	-0.534218	76	2	0.0144928	138	5373	AKT1,NFKB1
WP313	Signaling of Hepatocyte Growth Factor Receptor	0.588287	-0.53054	34	1	0.00724638	138	5373	CRK
WP400	p38 MAPK Signaling Pathway	0.588287	-0.53054	34	1	0.00724638	138	5373	MKNK1
WP244	Alpha 6 Beta 4 signaling pathway	0.598929	-0.512612	35	1	0.00724638	138	5373	AKT1
WP3298	Melatonin metabolism and effects	0.6194	-0.479004	37	1	0.00724638	138	5373	NFKB1
WP3414	Initiation of transcription and translation elongation at the HIV-1 LTR	0.6194	-0.479004	37	1	0.00724638	138	5373	NFKB1
WP3614	Photodynamic therapy-induced HIF-1 survival signaling	0.6194	-0.479004	37	1	0.00724638	138	5373	BCL2A1
WP2261	Signaling Pathways in Glioblastoma	0.634413	-0.455056	83	2	0.0144928	138	5373	AKT1,E2F1
WP127	IL-5 Signaling Pathway	0.648178	-0.433591	40	1	0.00724638	138	5373	AKT1
WP2516	ATM Signaling Pathway	0.648178	-0.433591	40	1	0.00724638	138	5373	CASP2
WP524	G13 Signaling Pathway	0.657282	-0.419643	41	1	0.00724638	138	5373	MAPK10
WP49	IL-2 Signaling Pathway	0.666152	-0.406238	42	1	0.00724638	138	5373	AKT1
WP2911	miRNA targets in ECM and membrane receptors	0.674794	-0.393348	43	1	0.00724638	138	5373	COL5A2
WP364	IL-6 signaling pathway	0.674794	-0.393348	43	1	0.00724638	138	5373	AKT1
WP2332	Interleukin-11 Signaling Pathway	0.683214	-0.380948	44	1	0.00724638	138	5373	AKT1
WP138	Androgen receptor signaling pathway	0.68412	-0.379621	91	2	0.0144928	138	5373	PRDX1,AKT1
WP3925	Amino Acid metabolism	0.68412	-0.379621	91	2	0.0144928	138	5373	HIBCH,PYCR1
WP28	Selenium Metabolism and Selenoproteins	0.69941	-0.357519	46	1	0.00724638	138	5373	NFKB1
WP1591	Heart Development	0.69941	-0.357519	46	1	0.00724638	138	5373	HEY2
WP2848	Differentiation Pathway	0.714783	-0.335776	48	1	0.00724638	138	5373	FST
WP2849	Hematopoietic Stem Cell Differentiation	0.714783	-0.335776	48	1	0.00724638	138	5373	GATA1
WP2858	Ectoderm Differentiation	0.721928	-0.325829	144	3	0.0217391	138	5373	SERPINB6,TCF3,MECP2
WP286	IL-3 Signaling Pathway	0.722175	-0.325488	49	1	0.00724638	138	5373	AKT1
WP534	Glycolysis and Gluconeogenesis	0.722175	-0.325488	49	1	0.00724638	138	5373	TPI1
WP1545	miRNAs involved in DNA damage response	0.729376	-0.315565	50	1	0.00724638	138	5373	E2F1
WP3611	Photodynamic therapy-induced AP-1 survival signaling.	0.736392	-0.305992	51	1	0.00724638	138	5373	BCL2L11
WP2064	Neural Crest Differentiation	0.743352	-0.296586	102	2	0.0144928	138	5373	NFKB1,HEY2
WP536	Calcium Regulation in the Cardiac Cell	0.75144	-0.285764	151	3	0.0217391	138	5373	GNB1,PKIG,GJA1
WP179	Cell Cycle	0.757778	-0.277365	105	2	0.0144928	138	5373	E2F1,MCM8
WP111	Electron Transport Chain	0.76243	-0.271245	106	2	0.0144928	138	5373	ATP5C1,ATP5B
WP585	Interferon type I signaling pathways	0.762696	-0.270896	55	1	0.00724638	138	5373	CRK
WP2272	Pathogenic Escherichia coli infection	0.768854	-0.262855	56	1	0.00724638	138	5373	TUBB2B
WP3594	Circadian rythm related genes	0.785881	-0.240949	207	4	0.0289855	138	5373	MAPK10,NR1H3,MAGED1,SKP1
WP623	Oxidative phosphorylation	0.802608	-0.219889	62	1	0.00724638	138	5373	ATP5B
WP3651	Pathways Affected in Adenoid Cystic Carcinoma	0.822343	-0.195597	66	1	0.00724638	138	5373	AKT1
WP3680	Association Between Physico-Chemical Features and Toxicity Associated Pathways	0.831463	-0.184568	68	1	0.00724638	138	5373	AKT1
WP45	G1 to S cell cycle control	0.831463	-0.184568	68	1	0.00724638	138	5373	E2F1
WP428	Wnt Signaling Pathway	0.844279	-0.169272	71	1	0.00724638	138	5373	MAPK10
WP2118	Arrhythmogenic Right Ventricular Cardiomyopathy	0.863524	-0.146734	76	1	0.00724638	138	5373	GJA1
WP2328	Allograft Rejection	0.880405	-0.127373	81	1	0.00724638	138	5373	CASP8
WP2371	Parkinsons Disease Pathway	0.889521	-0.117072	84	1	0.00724638	138	5373	CASP2
WP2059	Alzheimers Disease	0.901157	-0.104075	149	2	0.0144928	138	5373	CASP8,CALML5
WP35	G Protein Signaling Pathways	0.921685	-0.0815512	97	1	0.00724638	138	5373	GNB1
WP117	GPCRs, Other	0.931409	-0.0710567	102	1	0.00724638	138	5373	OR2H1
WP2853	Endoderm Differentiation	0.978758	-0.0214712	146	1	0.00724638	138	5373	OTX2
WP2857	Mesodermal Commitment Pathway	0.984178	-0.0159484	157	1	0.00724638	138	5373	YAP1
WP455	GPCRs, Class A Rhodopsin-like	0.992388	-0.00764067	262	2	0.0144928	138	5373	OPN1SW,OR2H1
WP1438	Influenza A virus infection	1	-1.95163e-12	2	0	0	138	5373
WP2943	Hypoxia-mediated EMT and Stemness	1	-1.95163e-12	2	0	0	138	5373
WP2901	Gonadotropin-releasing hormone (GnRH) signaling	1	-1.95163e-12	2	0	0	138	5373
WP2646	Lidocaine metabolism	1	-1.95163e-12	2	0	0	138	5373
WP1311	Folic Acid Network	1	-1.95163e-12	2	0	0	138	5373
WP1273	Folic Acid Network	1	-1.95163e-12	2	0	0	138	5373
WP2491	Diclofenac Metabolic Pathway	1	1.35953e-12	4	0	0	138	5373
WP733	Serotonin Receptor 2 and STAT3 Signaling	1	1.35953e-12	4	0	0	138	5373
WP3633	Caffeine and Theobromine metabolism	1	1.35953e-12	4	0	0	138	5373
WP1603	Nicotine Activity on Chromaffin Cells	1	1.35953e-12	4	0	0	138	5373
WP1133	Androgen receptor signaling pathway	1	1.35953e-12	4	0	0	138	5373
WP2253	Pilocytic astrocytoma	1	1.35953e-12	4	0	0	138	5373
WP897	Androgen receptor signaling pathway	1	1.35953e-12	4	0	0	138	5373
WP3302	eIF5A regulation in response to inhibition of the nuclear export system	1	1.35953e-12	4	0	0	138	5373
WP3853	ERK Pathway in Huntington's Disease	1	2.60975e-12	14	0	0	138	5373
WP322	Osteoblast Signaling	1	2.60975e-12	14	0	0	138	5373
WP2436	Dopamine metabolism	1	2.60975e-12	14	0	0	138	5373
WP229	Irinotecan Pathway	1	2.60975e-12	14	0	0	138	5373
WP2333	Trans-sulfuration pathway	1	2.65872e-12	10	0	0	138	5373
WP3601	Composition of Lipid Particles	1	2.65872e-12	10	0	0	138	5373
WP2113	Type III interferon signaling	1	2.65872e-12	10	0	0	138	5373
WP1531	Vitamin D Metabolism	1	2.65872e-12	10	0	0	138	5373
WP3656	Interleukin-1 Induced Activation of NF-kappa-B	1	2.65872e-12	10	0	0	138	5373
WP704	Methylation Pathways	1	2.65872e-12	10	0	0	138	5373
WP727	Monoamine Transport	1	6.09093e-12	32	0	0	138	5373
WP3893	Development and heterogeneity of the ILC family	1	6.09093e-12	32	0	0	138	5373
WP2875	Constitutive Androstane Receptor Pathway	1	6.09093e-12	32	0	0	138	5373
WP554	ACE Inhibitor Pathway	1	6.10891e-12	17	0	0	138	5373
WP3678	Amplification and Expansion of Oncogenic Pathways as Metastatic Traits	1	6.10891e-12	17	0	0	138	5373
WP78	TCA Cycle	1	6.10891e-12	17	0	0	138	5373
WP2289	Drug Induction of Bile Acid Pathway	1	6.10891e-12	17	0	0	138	5373
WP368	Mitochondrial LC-Fatty Acid Beta-Oxidation	1	6.10891e-12	17	0	0	138	5373
WP3874	Canonical and Non-Canonical TGF-B signaling	1	6.10891e-12	17	0	0	138	5373
WP3301	MFAP5-mediated ovarian cancer cell motility and invasiveness	1	6.33133e-12	12	0	0	138	5373
WP2290	RalA downstream regulated genes	1	6.33133e-12	12	0	0	138	5373
WP1425	Bone Morphogenic Protein (BMP) Signalling and Regulation	1	6.33133e-12	12	0	0	138	5373
WP106	Alanine and aspartate metabolism	1	6.33133e-12	12	0	0	138	5373
WP3672	LncRNA-mediated mechanisms of therapeutic resistance	1	6.33133e-12	12	0	0	138	5373
WP3408	Evolocumab Mechanism	1	8.06752e-12	3	0	0	138	5373
WP2846	Proprotein convertase subtilisin/kexin type 9 (PCSK9) mediated LDL receptor degradation	1	8.06752e-12	3	0	0	138	5373
WP2866	mir34a and TGIF2 in osteoclastogenesis	1	8.06752e-12	3	0	0	138	5373
WP1991	SRF and miRs in Smooth Muscle Differentiation and Proliferation	1	8.66214e-12	13	0	0	138	5373
WP186	Homologous recombination	1	8.66214e-12	13	0	0	138	5373
WP1423	Ganglio Sphingolipid Metabolism	1	8.66214e-12	13	0	0	138	5373
WP3892	Development of pulmonary dendritic cells and macrophage subsets	1	8.66214e-12	13	0	0	138	5373
WP3871	Valproic acid pathway	1	8.66214e-12	13	0	0	138	5373
WP2447	Amyotrophic lateral sclerosis (ALS)	1	8.76464e-12	38	0	0	138	5373
WP383	Striated Muscle Contraction	1	8.76464e-12	38	0	0	138	5373
WP2029	Cell Differentiation - Index	1	8.76464e-12	38	0	0	138	5373
WP3668	Hypothesized Pathways in Pathogenesis of Cardiovascular Disease	1	8.77731e-12	25	0	0	138	5373
WP1528	Physiological and Pathological Hypertrophy of the Heart	1	8.77731e-12	25	0	0	138	5373
WP3413	NOTCH1 regulation of human endothelial cell calcification	1	8.88541e-12	18	0	0	138	5373
WP3664	Regulation of Wnt/B-catenin Signaling by Small Molecule Compounds	1	8.88541e-12	18	0	0	138	5373
WP3845	Canonical and Non-canonical Notch signaling	1	9.23013e-12	27	0	0	138	5373
WP3635	Insulin signalling in human adipocytes (diabetic condition)	1	9.27541e-12	8	0	0	138	5373
WP2338	miRNA Biogenesis	1	9.27541e-12	8	0	0	138	5373
WP136	Phase I biotransformations, non P450	1	9.27541e-12	8	0	0	138	5373
WP3634	Insulin signalling in human adipocytes (normal condition)	1	9.27541e-12	8	0	0	138	5373
WP1604	Codeine and Morphine Metabolism	1	9.27541e-12	8	0	0	138	5373
WP2276	Glial Cell Differentiation	1	9.27541e-12	8	0	0	138	5373
WP1422	Sphingolipid Metabolism	1	9.87283e-12	20	0	0	138	5373
WP391	Mitochondrial Gene Expression	1	9.87283e-12	20	0	0	138	5373
WP732	Serotonin Receptor 2 and ELK-SRF/GATA4 signaling	1	9.87283e-12	20	0	0	138	5373
WP3612	Photodynamic therapy-induced NFE2L2 (NRF2) survival signaling	1	1.02658e-11	24	0	0	138	5373
WP2509	Nanoparticle triggered autophagic cell death	1	1.02658e-11	24	0	0	138	5373
WP167	Eicosanoid Synthesis	1	1.02658e-11	24	0	0	138	5373
WP334	GPCRs, Class B Secretin-like	1	1.02658e-11	24	0	0	138	5373
WP3670	Simplified Interaction Map Between LOXL4 and Oxidative Stress Pathway	1	1.05461e-11	21	0	0	138	5373
WP2533	Glycerophospholipid Biosynthetic Pathway	1	1.05461e-11	21	0	0	138	5373
WP521	Amino acid conjugation of benzoic acid	1	1.07509e-11	5	0	0	138	5373
WP2868	TCA Cycle Nutrient Utilization and Invasiveness of Ovarian Cancer	1	1.07509e-11	5	0	0	138	5373
WP311	Synthesis and Degradation of Ketone Bodies	1	1.07509e-11	5	0	0	138	5373
WP2542	Sulindac Metabolic Pathway	1	1.07509e-11	5	0	0	138	5373
WP3596	miR-517 relationship with ARCN1 and USP1	1	1.07509e-11	5	0	0	138	5373
WP688	Catalytic cycle of mammalian Flavin-containing MonoOxygenases (FMOs)	1	1.07509e-11	5	0	0	138	5373
WP2597	Secretion of Hydrochloric Acid in Parietal Cells	1	1.07509e-11	5	0	0	138	5373
WP2190	One carbon donor	1	1.14465e-11	1	0	0	138	5373
WP108	Selenium metabolism/Selenoproteins	1	1.14465e-11	1	0	0	138	5373
WP188	Focal Adhesion	1	1.14465e-11	1	0	0	138	5373
WP3191	TSLP Signaling Pathway	1	1.14465e-11	1	0	0	138	5373
WP1	Statin Pathway	1	1.14465e-11	1	0	0	138	5373
WP661	Glucose Homeostasis	1	1.14465e-11	1	0	0	138	5373
WP222	Cytokines and Inflammatory Response	1	1.14465e-11	1	0	0	138	5373
WP2536	Colchicine Metabolic Pathway	1	1.14465e-11	1	0	0	138	5373
WP2012	miRs in Muscle Cell Differentiation	1	1.24552e-11	36	0	0	138	5373
WP3	Transcriptional activation by NRF2	1	1.30795e-11	15	0	0	138	5373
WP1455	Serotonin Transporter Activity	1	1.32461e-11	11	0	0	138	5373
WP80	Nucleotide GPCRs	1	1.32461e-11	11	0	0	138	5373
WP3593	miR-148a/miR-31/FIH1/HIF1&alpha;-Notch signaling in glioblastoma	1	1.32558e-11	9	0	0	138	5373
WP3300	Dual hijack model of Vif in HIV infection	1	1.32558e-11	9	0	0	138	5373
WP288	NLR Proteins	1	1.32558e-11	9	0	0	138	5373
WP2942	DDX1 as a regulatory component of the Drosha microprocessor	1	1.32558e-11	9	0	0	138	5373
WP531	Mismatch repair	1	1.32558e-11	9	0	0	138	5373
WP3297	EV release from cardiac cells and their functional effects	1	1.32558e-11	9	0	0	138	5373
WP561	Heme Biosynthesis	1	1.32558e-11	9	0	0	138	5373
WP696	Benzo(a)pyrene metabolism	1	1.32558e-11	9	0	0	138	5373
WP3875	ATR Signaling	1	1.32558e-11	9	0	0	138	5373
WP3674	Tgif disruption of Shh signaling	1	1.32558e-11	9	0	0	138	5373
WP3287	Overview of nanoparticle effects	1	1.40849e-11	19	0	0	138	5373
WP247	Small Ligand GPCRs	1	1.40849e-11	19	0	0	138	5373
WP734	Serotonin Receptor 4/6/7 and NR3C Signaling	1	1.40849e-11	19	0	0	138	5373
WP2879	Farnesoid X Receptor Pathway	1	1.40849e-11	19	0	0	138	5373
WP697	Estrogen metabolism	1	1.40849e-11	19	0	0	138	5373
WP22	IL-9 Signaling Pathway	1	1.40849e-11	19	0	0	138	5373
WP404	Nucleotide Metabolism	1	1.40849e-11	19	0	0	138	5373
WP2873	Aryl Hydrocarbon Receptor Pathway	1	1.4984e-11	48	0	0	138	5373
WP98	Prostaglandin Synthesis and Regulation	1	1.52515e-11	30	0	0	138	5373
WP129	Matrix Metalloproteinases	1	1.52515e-11	30	0	0	138	5373
WP530	Cytokines and Inflammatory Response	1	1.52515e-11	30	0	0	138	5373
WP3529	Zinc homeostasis	1	1.5268e-11	37	0	0	138	5373
WP619	Type II interferon signaling (IFNG)	1	1.5268e-11	37	0	0	138	5373
WP430	Statin Pathway	1	1.61976e-11	33	0	0	138	5373
WP2453	TCA Cycle and Deficiency of Pyruvate Dehydrogenase complex (PDHc)	1	1.64172e-11	16	0	0	138	5373
WP12	Osteoclast Signaling	1	1.64172e-11	16	0	0	138	5373
WP550	Biogenic Amine Synthesis	1	1.64172e-11	16	0	0	138	5373
WP53	ID signaling pathway	1	1.64172e-11	16	0	0	138	5373
WP501	GPCRs, Class C Metabotropic glutamate, pheromone	1	1.64172e-11	16	0	0	138	5373
WP1981	Thyroxine (Thyroid Hormone) Production	1	1.64215e-11	6	0	0	138	5373
WP1600	Nicotine Metabolism	1	1.64215e-11	6	0	0	138	5373
WP694	Arylamine metabolism	1	1.64215e-11	6	0	0	138	5373
WP58	Monoamine GPCRs	1	1.67931e-11	34	0	0	138	5373
WP1601	Fluoropyrimidine Activity	1	1.67931e-11	34	0	0	138	5373
WP2197	Endothelin Pathways	1	1.67931e-11	34	0	0	138	5373
WP2636	Common Pathways Underlying Drug Addiction	1	1.78557e-11	42	0	0	138	5373
WP466	DNA Replication	1	1.78557e-11	42	0	0	138	5373
WP545	Complement Activation	1	1.85203e-11	22	0	0	138	5373
WP1424	Globo Sphingolipid Metabolism	1	1.85203e-11	22	0	0	138	5373
WP1584	Type II diabetes mellitus	1	1.85203e-11	22	0	0	138	5373
WP3599	Transcription factor regulation in adipogenesis	1	1.85203e-11	22	0	0	138	5373
WP2596	Gastric acid production	1	1.87342e-11	7	0	0	138	5373
WP1272	Selenium Micronutrient Network	1	1.87342e-11	7	0	0	138	5373
WP699	Aflatoxin B1 metabolism	1	1.87342e-11	7	0	0	138	5373
WP2805	RNA interference	1	1.87342e-11	7	0	0	138	5373
WP3924	Hfe effect on hepcidin production	1	1.87342e-11	7	0	0	138	5373
WP3595	mir-124 predicted interactions with cell cycle and differentiation	1	1.87342e-11	7	0	0	138	5373
WP678	Arachidonate Epoxygenase / Epoxide Hydrolase	1	1.87342e-11	7	0	0	138	5373
WP1310	Selenium Micronutrient Network	1	1.87342e-11	7	0	0	138	5373
WP438	Non-homologous end joining	1	1.87342e-11	7	0	0	138	5373
WP2249	Metastatic brain tumor	1	2.00077e-11	28	0	0	138	5373
WP268	Notch Signaling Pathway	1	2.05962e-11	47	0	0	138	5373
WP477	Cytoplasmic Ribosomal Proteins	1	2.2898e-11	91	0	0	138	5373
WP3527	Preimplantation Embryo	1	2.50022e-11	60	0	0	138	5373
WP2526	PDGF Pathway	1	2.50965e-11	39	0	0	138	5373
WP2369	Histone Modifications	1	3.09225e-11	69	0	0	138	5373
WP24	Peptide GPCRs	1	3.96733e-11	74	0	0	138	5373

## Sheet: Anti-PD-1
TermID	Term	Enrichment	logP	Genes in Term	Target Genes in Term	Fraction of Targets in Term	Total Target Genes	Total Genes	Gene Symbols
WP45	G1 to S cell cycle control	0.0109467	-4.51472	68	4	0.057971	69	5373	CDKN2D,ORC3,E2F6,MCM2
WP692	Sulfation Biotransformation Reaction	0.0241436	-3.72374	19	2	0.0289855	69	5373	SULT4A1,SULT1C2
WP734	Serotonin Receptor 4/6/7 and NR3C Signaling	0.0241436	-3.72374	19	2	0.0289855	69	5373	EGR1,MAP2K2
WP325	Triacylglyceride Synthesis	0.0433288	-3.13894	26	2	0.0289855	69	5373	AGPAT4,MOGAT2
WP179	Cell Cycle	0.0452273	-3.09605	105	4	0.057971	69	5373	YWHAH,ORC3,E2F6,MCM2
WP3624	Lung fibrosis	0.0465839	-3.0665	63	3	0.0434783	69	5373	NFE2L2,BMP7,STN1
WP3613	Photodynamic therapy-induced unfolded protein response	0.0528196	-2.94087	29	2	0.0289855	69	5373	NFE2L2,PDIA6
WP2828	Bladder Cancer	0.0629735	-2.76504	32	2	0.0289855	69	5373	MAP2K2,DAPK3
WP2447	Amyotrophic lateral sclerosis (ALS)	0.0850242	-2.46482	38	2	0.0289855	69	5373	ALS2,MAP2K2
WP366	TGF-beta Signaling Pathway	0.0906601	-2.40064	133	4	0.057971	69	5373	TAB1,MAP2K2,NEDD4L,WWP1
WP2485	NAD Biosynthesis II (from tryptophan)	0.0982961	-2.31977	8	1	0.0144928	69	5373	HAAO
WP466	DNA Replication	0.100833	-2.29429	42	2	0.0289855	69	5373	MCM2,ORC3
WP3300	Dual hijack model of Vif in HIV infection	0.109893	-2.20825	9	1	0.0144928	69	5373	CBFB
WP3593	miR-148a/miR-31/FIH1/HIF1&alpha;-Notch signaling in glioblastoma	0.109893	-2.20825	9	1	0.0144928	69	5373	VEGFB
WP3297	EV release from cardiac cells and their functional effects	0.109893	-2.20825	9	1	0.0144928	69	5373	RGS16
WP2333	Trans-sulfuration pathway	0.121343	-2.10913	10	1	0.0144928	69	5373	MPST
WP3594	Circadian rythm related genes	0.12576	-2.07338	207	5	0.0724638	69	5373	ID3,ADA,CSNK1E,EGR1,PRKCDBP
WP2637	Structural Pathway of Interleukin 1 (IL-1)	0.134567	-2.0057	50	2	0.0289855	69	5373	MAP2K2,TAB1
WP107	Translation Factors	0.152275	-1.88206	54	2	0.0289855	69	5373	EIF4EBP3,EIF4A2
WP437	EGF/EGFR Signaling Pathway	0.158705	-1.84071	164	4	0.057971	69	5373	MAP2K2,STAM,AP2M1,PTPRR
WP195	IL-1 signaling pathway	0.165846	-1.7967	57	2	0.0289855	69	5373	MAP2K2,TAB1
WP3	Transcriptional activation by NRF2	0.176451	-1.73471	15	1	0.0144928	69	5373	NFE2L2
WP1946	Cori Cycle	0.187056	-1.67634	16	1	0.0144928	69	5373	TPI1
WP2291	Deregulation of Rab and Rab Effector Genes in Bladder Cancer	0.187056	-1.67634	16	1	0.0144928	69	5373	SYTL2
WP2435	Quercetin and Nf-kB/ AP-1 Induced Cell Apoptosis	0.187056	-1.67634	16	1	0.0144928	69	5373	NFE2L2
WP53	ID signaling pathway	0.187056	-1.67634	16	1	0.0144928	69	5373	ID3
WP61	Notch Signaling Pathway	0.193569	-1.64212	63	2	0.0289855	69	5373	RBPJ,TLE1
WP183	Proteasome Degradation	0.207656	-1.57187	66	2	0.0289855	69	5373	PSMA6,PSMD4
WP2374	Oncostatin M Signaling Pathway	0.207656	-1.57187	66	2	0.0289855	69	5373	MAP2K2,EGR1
WP3879	4-hydroxytamoxifen, Dexamethasone, and Retinoic Acids Regulation of p27 Expression	0.207866	-1.57086	18	1	0.0144928	69	5373	MAP2K2
WP3664	Regulation of Wnt/B-catenin Signaling by Small Molecule Compounds	0.207866	-1.57086	18	1	0.0144928	69	5373	DKK3
WP22	IL-9 Signaling Pathway	0.218072	-1.52293	19	1	0.0144928	69	5373	MAP2K2
WP732	Serotonin Receptor 2 and ELK-SRF/GATA4 signaling	0.228149	-1.47775	20	1	0.0144928	69	5373	MAP2K2
WP497	Urea cycle and metabolism of amino groups	0.228149	-1.47775	20	1	0.0144928	69	5373	GAMT
WP391	Mitochondrial Gene Expression	0.228149	-1.47775	20	1	0.0144928	69	5373	PPRC1
WP2359	Parkin-Ubiquitin Proteasomal System pathway	0.231362	-1.46377	71	2	0.0289855	69	5373	HSPA2,PSMD4
WP3670	Simplified Interaction Map Between LOXL4 and Oxidative Stress Pathway	0.238099	-1.43507	21	1	0.0144928	69	5373	NFE2L2
WP306	Focal Adhesion	0.243364	-1.4132	196	4	0.057971	69	5373	VEGFB,PPP1R12A,MAP2K2,ZYX
WP2034	Leptin signaling pathway	0.255243	-1.36554	76	2	0.0289855	69	5373	MAP2K2,IL1RN
WP3612	Photodynamic therapy-induced NFE2L2 (NRF2) survival signaling	0.267194	-1.31978	24	1	0.0144928	69	5373	NFE2L2
WP167	Eicosanoid Synthesis	0.267194	-1.31978	24	1	0.0144928	69	5373	TBXAS1
WP2895	Differentiation of white and brown adipocyte	0.276647	-1.28501	25	1	0.0144928	69	5373	BMP7
WP205	IL-7 Signaling Pathway	0.276647	-1.28501	25	1	0.0144928	69	5373	MAP2K2
WP2884	NRF2 pathway	0.285231	-1.25446	145	3	0.0434783	69	5373	CBR3,NFE2L2,EGR1
WP581	EPO Receptor Signaling	0.285979	-1.25184	26	1	0.0144928	69	5373	MAP2K2
WP3845	Canonical and Non-canonical Notch signaling	0.295193	-1.22012	27	1	0.0144928	69	5373	RBPJ
WP422	MAPK Cascade	0.313271	-1.16069	29	1	0.0144928	69	5373	MAP2K2
WP2643	Nanoparticle-mediated activation of receptor signaling	0.313271	-1.16069	29	1	0.0144928	69	5373	MAP2K2
WP98	Prostaglandin Synthesis and Regulation	0.322138	-1.13277	30	1	0.0144928	69	5373	TBXAS1
WP3851	TLR4 Signaling and Tolerance	0.322138	-1.13277	30	1	0.0144928	69	5373	TAB1
WP2361	Gastric Cancer Network 1	0.322138	-1.13277	30	1	0.0144928	69	5373	RUVBL1
WP477	Cytoplasmic Ribosomal Proteins	0.326877	-1.11817	91	2	0.0289855	69	5373	RPS21,RPS7
WP2857	Mesodermal Commitment Pathway	0.327725	-1.11558	157	3	0.0434783	69	5373	WDFY2,NFE2L2,BMP7
WP408	Oxidative Stress	0.330892	-1.10596	31	1	0.0144928	69	5373	NFE2L2
WP289	Myometrial Relaxation and Contraction Pathways	0.331276	-1.1048	158	3	0.0434783	69	5373	YWHAH,CALD1,RGS16
WP727	Monoamine Transport	0.339535	-1.08018	32	1	0.0144928	69	5373	AMPH
WP34	Ovarian Infertility Genes	0.339535	-1.08018	32	1	0.0144928	69	5373	EGR1
WP706	Sudden Infant Death Syndrome (SIDS) Susceptibility Pathways	0.352569	-1.04251	164	3	0.0434783	69	5373	EGR1,IL1RN,YWHAH
WP313	Signaling of Hepatocyte Growth Factor Receptor	0.356491	-1.03145	34	1	0.0144928	69	5373	MAP2K2
WP143	Fatty Acid Beta Oxidation	0.356491	-1.03145	34	1	0.0144928	69	5373	TPI1
WP382	MAPK Signaling Pathway	0.373802	-0.984029	170	3	0.0434783	69	5373	TAB1,PTPRR,MAP2K2
WP1544	MicroRNAs in cardiomyocyte hypertrophy	0.37839	-0.97183	102	2	0.0289855	69	5373	TAB1,MAP2K2
WP2064	Neural Crest Differentiation	0.37839	-0.97183	102	2	0.0289855	69	5373	BMP7,RBPJ
WP619	Type II interferon signaling (IFNG)	0.381124	-0.96463	37	1	0.0144928	69	5373	ISG15
WP3298	Melatonin metabolism and effects	0.381124	-0.96463	37	1	0.0144928	69	5373	CSNK1E
WP75	Toll-like Receptor Signaling Pathway	0.383001	-0.959718	103	2	0.0289855	69	5373	MAP2K2,TAB1
WP185	Integrin-mediated Cell Adhesion	0.387597	-0.947788	104	2	0.0289855	69	5373	ZYX,MAP2K2
WP127	IL-5 Signaling Pathway	0.404828	-0.904294	40	1	0.0144928	69	5373	MAP2K2
WP2636	Common Pathways Underlying Drug Addiction	0.42013	-0.86719	42	1	0.0144928	69	5373	MAP2K2
WP49	IL-2 Signaling Pathway	0.42013	-0.86719	42	1	0.0144928	69	5373	MAP2K2
WP364	IL-6 signaling pathway	0.427636	-0.849483	43	1	0.0144928	69	5373	MAP2K2
WP405	Eukaryotic Transcription Initiation	0.427636	-0.849483	43	1	0.0144928	69	5373	POLR2F
WP2332	Interleukin-11 Signaling Pathway	0.435045	-0.832305	44	1	0.0144928	69	5373	MAP2K2
WP1591	Heart Development	0.449582	-0.799437	46	1	0.0144928	69	5373	VEGFB
WP28	Selenium Metabolism and Selenoproteins	0.449582	-0.799437	46	1	0.0144928	69	5373	NFE2L2
WP465	Tryptophan metabolism	0.449582	-0.799437	46	1	0.0144928	69	5373	HAAO
WP268	Notch Signaling Pathway	0.456712	-0.783703	47	1	0.0144928	69	5373	RBPJ
WP2203	Thymic Stromal LymphoPoietin (TSLP) Signaling Pathway	0.456712	-0.783703	47	1	0.0144928	69	5373	MAP2K2
WP2586	Aryl Hydrocarbon Receptor	0.46375	-0.768409	48	1	0.0144928	69	5373	NFE2L2
WP2873	Aryl Hydrocarbon Receptor Pathway	0.46375	-0.768409	48	1	0.0144928	69	5373	NFE2L2
WP534	Glycolysis and Gluconeogenesis	0.470699	-0.753537	49	1	0.0144928	69	5373	TPI1
WP3611	Photodynamic therapy-induced AP-1 survival signaling.	0.484331	-0.724987	51	1	0.0144928	69	5373	NFE2L2
WP2267	Synaptic Vesicle Pathway	0.491016	-0.711278	52	1	0.0144928	69	5373	AP2M1
WP363	Wnt Signaling Pathway Netpath	0.497617	-0.697925	53	1	0.0144928	69	5373	CSNK1E
WP236	Adipogenesis	0.509303	-0.674713	132	2	0.0289855	69	5373	ID3,PLIN2
WP2018	RANKL/RANK (Receptor activator of NFKB (ligand)) Signaling Pathway	0.510565	-0.672237	55	1	0.0144928	69	5373	TAB1
WP411	mRNA Processing	0.517402	-0.658935	134	2	0.0289855	69	5373	CSTF2,CSTF2T
WP2795	Cardiac Hypertrophic Response	0.523185	-0.647821	57	1	0.0144928	69	5373	MAP2K2
WP304	Kit receptor signaling pathway	0.541515	-0.613385	60	1	0.0144928	69	5373	MAP2K2
WP3527	Preimplantation Embryo	0.541515	-0.613385	60	1	0.0144928	69	5373	EGR1
WP3865	RIG-I-like Receptor Signaling	0.547469	-0.602449	61	1	0.0144928	69	5373	ISG15
WP3584	MECP2 and Associated Rett Syndrome	0.553347	-0.59177	62	1	0.0144928	69	5373	GAMT
WP3863	T-Cell antigen Receptor (TCR) pathway during Staphylococcus aureus infection	0.553347	-0.59177	62	1	0.0144928	69	5373	MAP2K2
WP2858	Ectoderm Differentiation	0.556582	-0.585941	144	2	0.0289855	69	5373	CCDC130,GAS2L1
WP2380	Brain-Derived Neurotrophic Factor (BDNF) signaling pathway	0.556582	-0.585941	144	2	0.0289855	69	5373	EGR1,MAP2K2
WP43	Oxidation by Cytochrome P450	0.55915	-0.581337	63	1	0.0144928	69	5373	CYB5B
WP1449	Regulation of toll-like receptor signaling pathway	0.560377	-0.579146	145	2	0.0289855	69	5373	TAB1,MAP2K2
WP2853	Endoderm Differentiation	0.564149	-0.572436	146	2	0.0289855	69	5373	WDFY2,BMP7
WP3651	Pathways Affected in Adenoid Cystic Carcinoma	0.576117	-0.551445	66	1	0.0144928	69	5373	MAP2K2
WP474	Endochondral Ossification	0.576117	-0.551445	66	1	0.0144928	69	5373	BMP7
WP536	Calcium Regulation in the Cardiac Cell	0.582671	-0.540133	151	2	0.0289855	69	5373	YWHAH,RGS16
WP2032	Human Thyroid Stimulating Hormone (TSH) signaling pathway	0.587068	-0.532614	68	1	0.0144928	69	5373	EGR1
WP51	Regulation of Actin Cytoskeleton	0.58992	-0.527769	153	2	0.0289855	69	5373	PPP1R12A,MAP2K2
WP2369	Histone Modifications	0.592439	-0.523507	69	1	0.0144928	69	5373	SET
WP707	DNA Damage Response	0.592439	-0.523507	69	1	0.0144928	69	5373	GADD45G
WP1984	Integrated Breast Cancer Pathway	0.59351	-0.521702	154	2	0.0289855	69	5373	TAB1,USP15
WP428	Wnt Signaling Pathway	0.602975	-0.505879	71	1	0.0144928	69	5373	CSNK1E
WP481	Insulin Signaling	0.617998	-0.481271	161	2	0.0289855	69	5373	EGR1,MAP2K2
WP2572	Primary Focal Segmental Glomerulosclerosis FSGS	0.618278	-0.480817	74	1	0.0144928	69	5373	LIMS1
WP2037	Prolactin Signaling Pathway	0.628155	-0.464968	76	1	0.0144928	69	5373	MAP2K2
WP2261	Signaling Pathways in Glioblastoma	0.660782	-0.414331	83	1	0.0144928	69	5373	MAP2K2
WP702	Metapathway biotransformation	0.678833	-0.387381	180	2	0.0289855	69	5373	SULT4A1,SULT1C2
WP3925	Amino Acid metabolism	0.694626	-0.364382	91	1	0.0144928	69	5373	MPST
WP1530	miRNA Regulation of DNA Damage Response	0.702553	-0.353035	93	1	0.0144928	69	5373	GADD45G
WP69	T-Cell antigen Receptor (TCR) Signaling Pathway	0.702553	-0.353035	93	1	0.0144928	69	5373	MAP2K2
WP231	TNF alpha Signaling Pathway	0.710277	-0.3421	95	1	0.0144928	69	5373	TAB1
WP35	G Protein Signaling Pathways	0.717803	-0.33156	97	1	0.0144928	69	5373	PDE1B
WP23	B Cell Receptor Signaling Pathway	0.725137	-0.321395	99	1	0.0144928	69	5373	MAP2K2
WP2377	Integrated Pancreatic Cancer Pathway	0.726488	-0.319533	197	2	0.0289855	69	5373	FKBP3,EGR1
WP399	Wnt Signaling Pathway and Pluripotency	0.752639	-0.284169	107	1	0.0144928	69	5373	CSNK1E
WP2431	Spinal Cord Injury	0.791657	-0.233627	120	1	0.0144928	69	5373	EGR1
WP3915	Angiopoietin Like Protein 8 Regulatory Pathway	0.822255	-0.195705	132	1	0.0144928	69	5373	MAP2K2
WP521	Amino acid conjugation of benzoic acid	1	3.88641e-12	5	0	0	69	5373
WP2597	Secretion of Hydrochloric Acid in Parietal Cells	1	3.88641e-12	5	0	0	69	5373
WP311	Synthesis and Degradation of Ketone Bodies	1	3.88641e-12	5	0	0	69	5373
WP2868	TCA Cycle Nutrient Utilization and Invasiveness of Ovarian Cancer	1	3.88641e-12	5	0	0	69	5373
WP2542	Sulindac Metabolic Pathway	1	3.88641e-12	5	0	0	69	5373
WP3596	miR-517 relationship with ARCN1 and USP1	1	3.88641e-12	5	0	0	69	5373
WP688	Catalytic cycle of mammalian Flavin-containing MonoOxygenases (FMOs)	1	3.88641e-12	5	0	0	69	5373
WP3656	Interleukin-1 Induced Activation of NF-kappa-B	1	4.48319e-12	10	0	0	69	5373
WP496	Steroid Biosynthesis	1	4.48319e-12	10	0	0	69	5373
WP3601	Composition of Lipid Particles	1	4.48319e-12	10	0	0	69	5373
WP2113	Type III interferon signaling	1	4.48319e-12	10	0	0	69	5373
WP1531	Vitamin D Metabolism	1	4.48319e-12	10	0	0	69	5373
WP2874	Liver X Receptor Pathway	1	4.48319e-12	10	0	0	69	5373
WP704	Methylation Pathways	1	4.48319e-12	10	0	0	69	5373
WP2289	Drug Induction of Bile Acid Pathway	1	4.51424e-12	17	0	0	69	5373
WP368	Mitochondrial LC-Fatty Acid Beta-Oxidation	1	4.51424e-12	17	0	0	69	5373
WP3874	Canonical and Non-Canonical TGF-B signaling	1	4.51424e-12	17	0	0	69	5373
WP78	TCA Cycle	1	4.51424e-12	17	0	0	69	5373
WP2916	Interactome of polycomb repressive complex 2 (PRC2)	1	4.51424e-12	17	0	0	69	5373
WP554	ACE Inhibitor Pathway	1	4.51424e-12	17	0	0	69	5373
WP3678	Amplification and Expansion of Oncogenic Pathways as Metastatic Traits	1	4.51424e-12	17	0	0	69	5373
WP299	Nuclear Receptors in Lipid Metabolism and Toxicity	1	6.16207e-12	35	0	0	69	5373
WP244	Alpha 6 Beta 4 signaling pathway	1	6.16207e-12	35	0	0	69	5373
WP3617	Photodynamic therapy-induced NF-kB survival signaling	1	6.16207e-12	35	0	0	69	5373
WP698	Glucuronidation	1	6.20351e-12	26	0	0	69	5373
WP26	Signal Transduction of S1P Receptor	1	6.20351e-12	26	0	0	69	5373
WP2878	PPAR Alpha Pathway	1	6.20351e-12	26	0	0	69	5373
WP2035	Follicle Stimulating Hormone (FSH) signaling pathway	1	8.45344e-12	27	0	0	69	5373
WP136	Phase I biotransformations, non P450	1	9.14825e-12	8	0	0	69	5373
WP3407	FTO Obesity Variant Mechanism	1	9.14825e-12	8	0	0	69	5373
WP2276	Glial Cell Differentiation	1	9.14825e-12	8	0	0	69	5373
WP1604	Codeine and Morphine Metabolism	1	9.14825e-12	8	0	0	69	5373
WP237	Glucocorticoid &amp; Mineralcorticoid Metabolism	1	9.14825e-12	8	0	0	69	5373
WP3634	Insulin signalling in human adipocytes (normal condition)	1	9.14825e-12	8	0	0	69	5373
WP1995	Effects of Nitric Oxide	1	9.14825e-12	8	0	0	69	5373
WP2338	miRNA Biogenesis	1	9.14825e-12	8	0	0	69	5373
WP3655	Hypothetical Craniofacial Development Pathway	1	9.14825e-12	8	0	0	69	5373
WP1589	Folate-Alcohol and Cancer Pathway	1	9.14825e-12	8	0	0	69	5373
WP3635	Insulin signalling in human adipocytes (diabetic condition)	1	9.14825e-12	8	0	0	69	5373
WP1981	Thyroxine (Thyroid Hormone) Production	1	1.00597e-11	6	0	0	69	5373
WP3891	Benzene metabolism	1	1.00597e-11	6	0	0	69	5373
WP694	Arylamine metabolism	1	1.00597e-11	6	0	0	69	5373
WP1600	Nicotine Metabolism	1	1.00597e-11	6	0	0	69	5373
WP2849	Hematopoietic Stem Cell Differentiation	1	1.01413e-11	48	0	0	69	5373
WP2848	Differentiation Pathway	1	1.01413e-11	48	0	0	69	5373
WP197	Cholesterol Biosynthesis	1	1.02949e-11	15	0	0	69	5373
WP206	Fatty Acid Omega Oxidation	1	1.02949e-11	15	0	0	69	5373
WP3301	MFAP5-mediated ovarian cancer cell motility and invasiveness	1	1.06547e-11	12	0	0	69	5373
WP2290	RalA downstream regulated genes	1	1.06547e-11	12	0	0	69	5373
WP3849	MAPK and NFkB Signalling Pathways Inhibited by Yersinia YopJ	1	1.06547e-11	12	0	0	69	5373
WP1559	TFs Regulate miRNAs related to cardiac hypertrophy	1	1.06547e-11	12	0	0	69	5373
WP2007	Iron metabolism in placenta	1	1.06547e-11	12	0	0	69	5373
WP106	Alanine and aspartate metabolism	1	1.06547e-11	12	0	0	69	5373
WP1425	Bone Morphogenic Protein (BMP) Signalling and Regulation	1	1.06547e-11	12	0	0	69	5373
WP3672	LncRNA-mediated mechanisms of therapeutic resistance	1	1.06547e-11	12	0	0	69	5373
WP2118	Arrhythmogenic Right Ventricular Cardiomyopathy	1	1.09904e-11	76	0	0	69	5373
WP322	Osteoblast Signaling	1	1.12755e-11	14	0	0	69	5373
WP229	Irinotecan Pathway	1	1.12755e-11	14	0	0	69	5373
WP3853	ERK Pathway in Huntington's Disease	1	1.12755e-11	14	0	0	69	5373
WP2436	Dopamine metabolism	1	1.12755e-11	14	0	0	69	5373
WP2583	T-Cell Receptor and Co-stimulatory Signaling	1	1.1578e-11	31	0	0	69	5373
WP3850	Factors and pathways affecting insulin-like growth factor (IGF1)-Akt signaling	1	1.1578e-11	31	0	0	69	5373
WP2112	IL17 signaling pathway	1	1.1578e-11	31	0	0	69	5373
WP108	Selenium metabolism/Selenoproteins	1	1.16953e-11	1	0	0	69	5373
WP2190	One carbon donor	1	1.16953e-11	1	0	0	69	5373
WP3627	Gut-Liver Indole Metabolism	1	1.16953e-11	1	0	0	69	5373
WP188	Focal Adhesion	1	1.16953e-11	1	0	0	69	5373
WP222	Cytokines and Inflammatory Response	1	1.16953e-11	1	0	0	69	5373
WP2536	Colchicine Metabolic Pathway	1	1.16953e-11	1	0	0	69	5373
WP661	Glucose Homeostasis	1	1.16953e-11	1	0	0	69	5373
WP1	Statin Pathway	1	1.16953e-11	1	0	0	69	5373
WP3191	TSLP Signaling Pathway	1	1.16953e-11	1	0	0	69	5373
WP1982	Sterol Regulatory Element-Binding Proteins (SREBP) signalling	1	1.17951e-11	73	0	0	69	5373
WP2525	Trans-sulfuration and one carbon metabolism	1	1.19269e-11	32	0	0	69	5373
WP3858	Toll-like Receptor Signaling	1	1.19269e-11	32	0	0	69	5373
WP3893	Development and heterogeneity of the ILC family	1	1.19269e-11	32	0	0	69	5373
WP2875	Constitutive Androstane Receptor Pathway	1	1.19269e-11	32	0	0	69	5373
WP1455	Serotonin Transporter Activity	1	1.19604e-11	11	0	0	69	5373
WP3630	NAD metabolism, sirtuins and aging	1	1.19604e-11	11	0	0	69	5373
WP2854	Gene regulatory network modelling somitogenesis	1	1.19604e-11	11	0	0	69	5373
WP2513	Nanoparticle triggered regulated necrosis	1	1.19604e-11	11	0	0	69	5373
WP80	Nucleotide GPCRs	1	1.19604e-11	11	0	0	69	5373
WP500	Glycogen Metabolism	1	1.24303e-11	36	0	0	69	5373
WP2012	miRs in Muscle Cell Differentiation	1	1.24303e-11	36	0	0	69	5373
WP2879	Farnesoid X Receptor Pathway	1	1.29382e-11	19	0	0	69	5373
WP404	Nucleotide Metabolism	1	1.29382e-11	19	0	0	69	5373
WP1992	TarBasePathway	1	1.29382e-11	19	0	0	69	5373
WP384	Apoptosis Modulation by HSP70	1	1.29382e-11	19	0	0	69	5373
WP3877	Simplified Depiction of MYD88 Distinct Input-Output Pathway	1	1.29382e-11	19	0	0	69	5373
WP697	Estrogen metabolism	1	1.29382e-11	19	0	0	69	5373
WP3287	Overview of nanoparticle effects	1	1.29382e-11	19	0	0	69	5373
WP247	Small Ligand GPCRs	1	1.29382e-11	19	0	0	69	5373
WP2011	SREBF and miR33 in cholesterol and lipid homeostasis	1	1.29382e-11	19	0	0	69	5373
WP2029	Cell Differentiation - Index	1	1.29793e-11	38	0	0	69	5373
WP383	Striated Muscle Contraction	1	1.29793e-11	38	0	0	69	5373
WP314	Fas Ligand (FasL) pathway and Stress induction of Heat Shock Proteins (HSP) regulation	1	1.30684e-11	44	0	0	69	5373
WP716	Vitamin A and Carotenoid Metabolism	1	1.30684e-11	44	0	0	69	5373
WP3859	TGF-B Signaling in Thyroid Cells for Epithelial-Mesenchymal Transition	1	1.30758e-11	18	0	0	69	5373
WP3413	NOTCH1 regulation of human endothelial cell calcification	1	1.30758e-11	18	0	0	69	5373
WP1539	Angiogenesis	1	1.34042e-11	24	0	0	69	5373
WP100	Glutathione metabolism	1	1.34042e-11	24	0	0	69	5373
WP334	GPCRs, Class B Secretin-like	1	1.34042e-11	24	0	0	69	5373
WP262	EBV LMP1 signaling	1	1.34042e-11	24	0	0	69	5373
WP2509	Nanoparticle triggered autophagic cell death	1	1.34042e-11	24	0	0	69	5373
WP3658	Wnt/beta-catenin Signaling Pathway in Leukemia	1	1.34042e-11	24	0	0	69	5373
WP3633	Caffeine and Theobromine metabolism	1	1.34833e-11	4	0	0	69	5373
WP690	Polyol Pathway	1	1.34833e-11	4	0	0	69	5373
WP1603	Nicotine Activity on Chromaffin Cells	1	1.34833e-11	4	0	0	69	5373
WP2491	Diclofenac Metabolic Pathway	1	1.34833e-11	4	0	0	69	5373
WP897	Androgen receptor signaling pathway	1	1.34833e-11	4	0	0	69	5373
WP733	Serotonin Receptor 2 and STAT3 Signaling	1	1.34833e-11	4	0	0	69	5373
WP3302	eIF5A regulation in response to inhibition of the nuclear export system	1	1.34833e-11	4	0	0	69	5373
WP2253	Pilocytic astrocytoma	1	1.34833e-11	4	0	0	69	5373
WP2889	Oxytocin signaling	1	1.34833e-11	4	0	0	69	5373
WP1941	Peroxisomal beta-oxidation of tetracosanoyl-CoA	1	1.34833e-11	4	0	0	69	5373
WP1133	Androgen receptor signaling pathway	1	1.34833e-11	4	0	0	69	5373
WP3614	Photodynamic therapy-induced HIF-1 survival signaling	1	1.37382e-11	37	0	0	69	5373
WP3414	Initiation of transcription and translation elongation at the HIV-1 LTR	1	1.37382e-11	37	0	0	69	5373
WP1471	Target Of Rapamycin (TOR) Signaling	1	1.37382e-11	37	0	0	69	5373
WP3529	Zinc homeostasis	1	1.37382e-11	37	0	0	69	5373
WP1422	Sphingolipid Metabolism	1	1.39161e-11	20	0	0	69	5373
WP1742	TP53 Network	1	1.39161e-11	20	0	0	69	5373
WP516	Hypertrophy Model	1	1.39161e-11	20	0	0	69	5373
WP3875	ATR Signaling	1	1.407e-11	9	0	0	69	5373
WP561	Heme Biosynthesis	1	1.407e-11	9	0	0	69	5373
WP696	Benzo(a)pyrene metabolism	1	1.407e-11	9	0	0	69	5373
WP3585	Cytosine methylation	1	1.407e-11	9	0	0	69	5373
WP3674	Tgif disruption of Shh signaling	1	1.407e-11	9	0	0	69	5373
WP288	NLR Proteins	1	1.407e-11	9	0	0	69	5373
WP531	Mismatch repair	1	1.407e-11	9	0	0	69	5373
WP2942	DDX1 as a regulatory component of the Drosha microprocessor	1	1.407e-11	9	0	0	69	5373
WP2865	IL1 and megakaryocytes in obesity	1	1.46285e-11	25	0	0	69	5373
WP1528	Physiological and Pathological Hypertrophy of the Heart	1	1.46285e-11	25	0	0	69	5373
WP3668	Hypothesized Pathways in Pathogenesis of Cardiovascular Disease	1	1.46285e-11	25	0	0	69	5373
WP58	Monoamine GPCRs	1	1.47703e-11	34	0	0	69	5373
WP3676	BDNF-TrkB Signaling	1	1.47703e-11	34	0	0	69	5373
WP2197	Endothelin Pathways	1	1.47703e-11	34	0	0	69	5373
WP1601	Fluoropyrimidine Activity	1	1.47703e-11	34	0	0	69	5373
WP400	p38 MAPK Signaling Pathway	1	1.47703e-11	34	0	0	69	5373
WP623	Oxidative phosphorylation	1	1.48304e-11	62	0	0	69	5373
WP430	Statin Pathway	1	1.52498e-11	33	0	0	69	5373
WP2363	Gastric Cancer Network 2	1	1.52498e-11	33	0	0	69	5373
WP453	Inflammatory Response Pathway	1	1.52498e-11	33	0	0	69	5373
WP1971	Integrated Cancer Pathway	1	1.53271e-11	46	0	0	69	5373
WP3878	ATM Signaling Network in Development and Disease	1	1.53271e-11	46	0	0	69	5373
WP2901	Gonadotropin-releasing hormone (GnRH) signaling	1	1.58676e-11	2	0	0	69	5373
WP1273	Folic Acid Network	1	1.58676e-11	2	0	0	69	5373
WP2943	Hypoxia-mediated EMT and Stemness	1	1.58676e-11	2	0	0	69	5373
WP1438	Influenza A virus infection	1	1.58676e-11	2	0	0	69	5373
WP2816	Felbamate Metabolism	1	1.58676e-11	2	0	0	69	5373
WP2646	Lidocaine metabolism	1	1.58676e-11	2	0	0	69	5373
WP2366	Butyrate-induced histone acetylation	1	1.58676e-11	2	0	0	69	5373
WP1311	Folic Acid Network	1	1.58676e-11	2	0	0	69	5373
WP2036	TNF related weak inducer of apoptosis (TWEAK) Signaling Pathway	1	1.6193e-11	42	0	0	69	5373
WP2533	Glycerophospholipid Biosynthetic Pathway	1	1.62575e-11	21	0	0	69	5373
WP691	Tamoxifen metabolism	1	1.62575e-11	21	0	0	69	5373
WP2507	Nanomaterial induced apoptosis	1	1.62575e-11	21	0	0	69	5373
WP1545	miRNAs involved in DNA damage response	1	1.62676e-11	50	0	0	69	5373
WP560	TGF-beta Receptor Signaling	1	1.6298e-11	58	0	0	69	5373
WP1772	Apoptosis Modulation and Signaling	1	1.65524e-11	94	0	0	69	5373
WP673	ErbB Signaling Pathway	1	1.66034e-11	54	0	0	69	5373
WP3286	Copper homeostasis	1	1.66034e-11	54	0	0	69	5373
WP2864	Apoptosis-related network due to altered Notch3 in ovarian cancer	1	1.66034e-11	54	0	0	69	5373
WP3303	Rac1/Pak1/p38/MMP-2 pathway	1	1.67566e-11	68	0	0	69	5373
WP3680	Association Between Physico-Chemical Features and Toxicity Associated Pathways	1	1.67566e-11	68	0	0	69	5373
WP710	DNA Damage Response (only ATM dependent)	1	1.69204e-11	115	0	0	69	5373
WP129	Matrix Metalloproteinases	1	1.7292e-11	30	0	0	69	5373
WP2855	Dopaminergic Neurogenesis	1	1.7292e-11	30	0	0	69	5373
WP530	Cytokines and Inflammatory Response	1	1.7292e-11	30	0	0	69	5373
WP3844	PI3K-AKT-mTOR signaling pathway and therapeutic opportunities	1	1.7292e-11	30	0	0	69	5373
WP2870	Extracellular vesicle-mediated signaling in recipient cells	1	1.7292e-11	30	0	0	69	5373
WP241	One Carbon Metabolism	1	1.7292e-11	30	0	0	69	5373
WP138	Androgen receptor signaling pathway	1	1.74546e-11	91	0	0	69	5373
WP585	Interferon type I signaling pathways	1	1.75994e-11	55	0	0	69	5373
WP395	IL-4 Signaling Pathway	1	1.75994e-11	55	0	0	69	5373
WP2453	TCA Cycle and Deficiency of Pyruvate Dehydrogenase complex (PDHc)	1	1.7763e-11	16	0	0	69	5373
WP501	GPCRs, Class C Metabotropic glutamate, pheromone	1	1.7763e-11	16	0	0	69	5373
WP12	Osteoclast Signaling	1	1.7763e-11	16	0	0	69	5373
WP3644	NAD+ metabolism	1	1.7763e-11	16	0	0	69	5373
WP550	Biogenic Amine Synthesis	1	1.7763e-11	16	0	0	69	5373
WP47	Hedgehog Signaling Pathway	1	1.7763e-11	16	0	0	69	5373
WP2355	Corticotropin-releasing hormone signaling pathway	1	1.78046e-11	93	0	0	69	5373
WP712	Estrogen signaling pathway	1	1.79015e-11	23	0	0	69	5373
WP2911	miRNA targets in ECM and membrane receptors	1	1.79812e-11	43	0	0	69	5373
WP1533	Vitamin B12 Metabolism	1	1.80202e-11	53	0	0	69	5373
WP2406	Cardiac Progenitor Differentiation	1	1.80202e-11	53	0	0	69	5373
WP2516	ATM Signaling Pathway	1	1.81376e-11	40	0	0	69	5373
WP3646	Hepatitis C and Hepatocellular Carcinoma	1	1.81919e-11	51	0	0	69	5373
WP15	Selenium Micronutrient Network	1	1.84045e-11	89	0	0	69	5373
WP2324	AGE/RAGE pathway	1	1.84297e-11	66	0	0	69	5373
WP1433	Nucleotide-binding Oligomerization Domain (NOD) pathway	1	1.86869e-11	41	0	0	69	5373
WP524	G13 Signaling Pathway	1	1.86869e-11	41	0	0	69	5373
WP2272	Pathogenic Escherichia coli infection	1	1.92461e-11	56	0	0	69	5373
WP410	Diurnally Regulated Genes with Circadian Orthologs	1	1.99259e-11	49	0	0	69	5373
WP286	IL-3 Signaling Pathway	1	1.99259e-11	49	0	0	69	5373
WP3408	Evolocumab Mechanism	1	2.01703e-11	3	0	0	69	5373
WP2866	mir34a and TGIF2 in osteoclastogenesis	1	2.01703e-11	3	0	0	69	5373
WP2846	Proprotein convertase subtilisin/kexin type 9 (PCSK9) mediated LDL receptor degradation	1	2.01703e-11	3	0	0	69	5373
WP2371	Parkinsons Disease Pathway	1	2.02694e-11	84	0	0	69	5373
WP1424	Globo Sphingolipid Metabolism	1	2.0652e-11	22	0	0	69	5373
WP1584	Type II diabetes mellitus	1	2.0652e-11	22	0	0	69	5373
WP357	Fatty Acid Biosynthesis	1	2.0652e-11	22	0	0	69	5373
WP272	Blood Clotting Cascade	1	2.0652e-11	22	0	0	69	5373
WP3657	Hematopoietic Stem Cell Gene Regulation by GABP alpha/beta Complex	1	2.0652e-11	22	0	0	69	5373
WP3645	NAD+ biosynthetic pathways	1	2.0652e-11	22	0	0	69	5373
WP3872	Regulation of Apoptosis by Parathyroid Hormone-related Protein	1	2.0652e-11	22	0	0	69	5373
WP1602	Nicotine Activity on Dopaminergic Neurons	1	2.0652e-11	22	0	0	69	5373
WP3599	Transcription factor regulation in adipogenesis	1	2.0652e-11	22	0	0	69	5373
WP545	Complement Activation	1	2.0652e-11	22	0	0	69	5373
WP2249	Metastatic brain tumor	1	2.1523e-11	28	0	0	69	5373
WP3871	Valproic acid pathway	1	2.15632e-11	13	0	0	69	5373
WP3892	Development of pulmonary dendritic cells and macrophage subsets	1	2.15632e-11	13	0	0	69	5373
WP3876	BMP2-WNT4-FOXO1 Pathway in Human Primary Endometrial Stromal Cell Differentiation	1	2.15632e-11	13	0	0	69	5373
WP1991	SRF and miRs in Smooth Muscle Differentiation and Proliferation	1	2.15632e-11	13	0	0	69	5373
WP2881	Estrogen Receptor Pathway	1	2.15632e-11	13	0	0	69	5373
WP186	Homologous recombination	1	2.15632e-11	13	0	0	69	5373
WP3679	Cell-type Dependent Selectivity of CCK2R Signaling	1	2.15632e-11	13	0	0	69	5373
WP1423	Ganglio Sphingolipid Metabolism	1	2.15632e-11	13	0	0	69	5373
WP1434	Osteopontin Signaling	1	2.15632e-11	13	0	0	69	5373
WP558	Complement and Coagulation Cascades	1	2.17993e-11	60	0	0	69	5373
WP176	Folate Metabolism	1	2.22568e-11	69	0	0	69	5373
WP1403	AMP-activated Protein Kinase (AMPK) Signaling	1	2.22568e-11	69	0	0	69	5373
WP2328	Allograft Rejection	1	2.24903e-11	81	0	0	69	5373
WP615	Senescence and Autophagy in Cancer	1	2.28686e-11	106	0	0	69	5373
WP111	Electron Transport Chain	1	2.28686e-11	106	0	0	69	5373
WP2446	Retinoblastoma (RB) in Cancer	1	2.34096e-11	88	0	0	69	5373
WP254	Apoptosis	1	2.36927e-11	86	0	0	69	5373
WP117	GPCRs, Other	1	2.45716e-11	102	0	0	69	5373
WP170	Nuclear Receptors	1	2.54567e-11	39	0	0	69	5373
WP2526	PDGF Pathway	1	2.54567e-11	39	0	0	69	5373
WP678	Arachidonate Epoxygenase / Epoxide Hydrolase	1	2.76528e-11	7	0	0	69	5373
WP699	Aflatoxin B1 metabolism	1	2.76528e-11	7	0	0	69	5373
WP1272	Selenium Micronutrient Network	1	2.76528e-11	7	0	0	69	5373
WP3924	Hfe effect on hepcidin production	1	2.76528e-11	7	0	0	69	5373
WP134	Pentose Phosphate Pathway	1	2.76528e-11	7	0	0	69	5373
WP528	Acetylcholine Synthesis	1	2.76528e-11	7	0	0	69	5373
WP2805	RNA interference	1	2.76528e-11	7	0	0	69	5373
WP3595	mir-124 predicted interactions with cell cycle and differentiation	1	2.76528e-11	7	0	0	69	5373
WP1310	Selenium Micronutrient Network	1	2.76528e-11	7	0	0	69	5373
WP2596	Gastric acid production	1	2.76528e-11	7	0	0	69	5373
WP438	Non-homologous end joining	1	2.76528e-11	7	0	0	69	5373
WP24	Peptide GPCRs	1	2.81216e-11	74	0	0	69	5373
WP2059	Alzheimers Disease	1	3.0055e-11	149	0	0	69	5373
WP455	GPCRs, Class A Rhodopsin-like	1	4.2677e-11	262	0	0	69	5373

## Sheet: Anti-CTLA-4 + anti-PD-1
TermID	Term	Enrichment	logP	Genes in Term	Target Genes in Term	Fraction of Targets in Term	Total Target Genes	Total Genes	Gene Symbols
WP254	Apoptosis	0.00397948	-5.5266	86	13	0.0365169	356	5373	IRF1,BCL2L2,HELLS,DFFA,NFKBIA,BIRC3,IRF6,FAS,RIPK1,TNFRSF25,MAPK10,TNFRSF21,PMAIP1
WP3858	Toll-like Receptor Signaling	0.00419184	-5.47461	32	7	0.0196629	356	5373	TICAM2,TIRAP,TLR1,TBK1,IRAK4,REL,TLR9
WP75	Toll-like Receptor Signaling Pathway	0.0177154	-4.03332	103	13	0.0365169	356	5373	MAPK10,MAPK13,TLR9,RIPK1,IL12A,TLR1,TICAM2,TIRAP,NFKBIA,CCL5,AKT2,IRAK4,TBK1
WP2064	Neural Crest Differentiation	0.036141	-3.32033	102	12	0.0337079	356	5373	FGF19,TFAP2A,DVL3,BMP7,SOX10,TFAP2B,MYB,TLX2,HOXA1,HDAC11,TCF7L1,HDAC9
WP2355	Corticotropin-releasing hormone signaling pathway	0.0423002	-3.16296	93	11	0.0308989	356	5373	IL2,GRK6,NCOA2,GNAS,NFKBIA,IL18,TFAP2A,POMC,FOSL1,SULT2A1,JUP
WP3851	TLR4 Signaling and Tolerance	0.0449363	-3.10251	30	5	0.0140449	356	5373	TIRAP,TBK1,RIPK1,IRAK4,NFKBIA
WP1772	Apoptosis Modulation and Signaling	0.0451922	-3.09683	94	11	0.0308989	356	5373	BCL2L2,DFFA,NFKBIA,BIRC3,HN1,FAS,RIPK1,TNFRSF25,IL1R2,BIRC7,PMAIP1
WP2533	Glycerophospholipid Biosynthetic Pathway	0.0462268	-3.0742	21	4	0.011236	356	5373	PCYT2,CHKB,GPD1,PGS1
WP399	Wnt Signaling Pathway and Pluripotency	0.0494403	-3.00699	107	12	0.0337079	356	5373	CCND2,FZD4,PPP2CB,DVL3,CTBP1,PTPA,FOSL1,MAPK10,FZD7,FBXW2,TCF7L1,PRKCH
WP236	Adipogenesis	0.0530677	-2.93619	132	14	0.0393258	356	5373	IRS4,BSCL2,FOXC2,CISD1,NCOA2,E2F4,HMGA1,STAT5A,NR3C1,EBF1,PNPLA3,KLF5,NR2F1,FAS
WP167	Eicosanoid Synthesis	0.0703275	-2.65459	24	4	0.011236	356	5373	TBXAS1,PNPLA3,DPEP1,PTGES2
WP536	Calcium Regulation in the Cardiac Cell	0.0736989	-2.60777	151	15	0.0421348	356	5373	RGS3,YWHAQ,RGS10,CAMK4,CACNB1,GNAS,RGS17,CASQ2,ADRA1D,CAMK2B,YWHAZ,PRKCH,YWHAB,GRK6,ADRB3
WP2272	Pathogenic Escherichia coli infection	0.0746916	-2.59439	56	7	0.0196629	356	5373	TUBA1B,WAS,YWHAZ,YWHAQ,CDC42,TUBB2A,TUBA1C
WP500	Glycogen Metabolism	0.0863815	-2.44898	36	5	0.0140449	356	5373	AGL,PYGB,GYG2,PPP2CB,PTPA
WP2338	miRNA Biogenesis	0.0939928	-2.36454	8	2	0.00561798	356	5373	TARBP2,XPO5
WP3655	Hypothetical Craniofacial Development Pathway	0.0939928	-2.36454	8	2	0.00561798	356	5373	TFAP2A,IRF6
WP2858	Ectoderm Differentiation	0.0940497	-2.36393	144	14	0.0393258	356	5373	RGMA,TCF7L1,GATA6,TFAP2C,NF2,EDA2R,STX16,TRIM33,HESX1,SPRY2,TFAP2A,FZD4,JUP,CTBP1
WP3414	Initiation of transcription and translation elongation at the HIV-1 LTR	0.0947427	-2.35659	37	5	0.0140449	356	5373	HEXIM1,HDAC9,NFKBIA,CDK9,PPP3R2
WP1449	Regulation of toll-like receptor signaling pathway	0.098167	-2.32109	145	14	0.0393258	356	5373	IRAK4,SMAD6,CCL5,AKT2,NFKBIA,TBK1,RIPK1,IL12A,TLR9,MAPK13,MAPK10,TIRAP,TICAM2,TLR1
WP170	Nuclear Receptors	0.112645	-2.18351	39	5	0.0140449	356	5373	NR5A2,NR2E1,NR2F1,NR3C1,NR5A1
WP288	NLR Proteins	0.115721	-2.15658	9	2	0.00561798	356	5373	EPHB2,ERBIN
WP734	Serotonin Receptor 4/6/7 and NR3C Signaling	0.127274	-2.06142	19	3	0.00842697	356	5373	NR3C1,GNAS,ELK4
WP3877	Simplified Depiction of MYD88 Distinct Input-Output Pathway	0.127274	-2.06142	19	3	0.00842697	356	5373	TLR9,UBE2V1,TLR1
WP692	Sulfation Biotransformation Reaction	0.127274	-2.06142	19	3	0.00842697	356	5373	SULT2A1,SULT1A1,SULT1B1
WP384	Apoptosis Modulation by HSP70	0.127274	-2.06142	19	3	0.00842697	356	5373	RIPK1,FAS,MAPK10
WP1433	Nucleotide-binding Oligomerization Domain (NOD) pathway	0.132044	-2.02462	41	5	0.0140449	356	5373	NFKBIA,RIPK2,IL18,ERBIN,NLRP2
WP2855	Dopaminergic Neurogenesis	0.133728	-2.01195	30	4	0.011236	356	5373	PITX3,RET,LMX1B,NKX6-1
WP2036	TNF related weak inducer of apoptosis (TWEAK) Signaling Pathway	0.142272	-1.95001	42	5	0.0140449	356	5373	BIRC3,NFKBIA,RIPK1,AKT2,CCL5
WP497	Urea cycle and metabolism of amino groups	0.142779	-1.94646	20	3	0.00842697	356	5373	GAMT,PYCR1,SMS
WP2864	Apoptosis-related network due to altered Notch3 in ovarian cancer	0.145031	-1.93081	54	6	0.0168539	356	5373	HELLS,RIPK2,APP,TNFRSF21,YBX3,SERBP1
WP2583	T-Cell Receptor and Co-stimulatory Signaling	0.146015	-1.92404	31	4	0.011236	356	5373	PDK1,NFKBIA,IL2,CD8A
WP2857	Mesodermal Commitment Pathway	0.156027	-1.85772	157	14	0.0393258	356	5373	FZD4,RGS10,CHRD,BMP7,ASCC3,ELK4,SMAD6,GRHL2,TBX3,FOXC2,TRIM71,KLF5,GATA6,TCF7L1
WP2875	Constitutive Androstane Receptor Pathway	0.158723	-1.84059	32	4	0.011236	356	5373	NCOA2,PTPA,SULT2A1,SULT1A1
WP691	Tamoxifen metabolism	0.158871	-1.83966	21	3	0.00842697	356	5373	SULT1A1,SULT2A1,FMO3
WP69	T-Cell antigen Receptor (TCR) Signaling Pathway	0.161139	-1.82549	93	9	0.0252809	356	5373	IL15RA,FAS,CD8A,REL,CDC42,CD83,NFKBIA,WAS,RIPK2
WP314	Fas Ligand (FasL) pathway and Stress induction of Heat Shock Proteins (HSP) regulation	0.163709	-1.80966	44	5	0.0140449	356	5373	DFFA,RIPK2,ARHGDIB,FAF1,FAS
WP545	Complement Activation	0.175484	-1.74021	22	3	0.00842697	356	5373	C1QC,MASP1,C1S
WP2866	mir34a and TGIF2 in osteoclastogenesis	0.185925	-1.68241	3	1	0.00280899	356	5373	TGIF2
WP2290	RalA downstream regulated genes	0.186586	-1.67886	12	2	0.00561798	356	5373	CDC42,YBX3
WP2359	Parkin-Ubiquitin Proteasomal System pathway	0.188522	-1.66854	71	7	0.0196629	356	5373	UBA1,TUBA1B,TUBA1C,TUBB2A,HSPA6,SNCAIP,UBE2J2
WP428	Wnt Signaling Pathway	0.188522	-1.66854	71	7	0.0196629	356	5373	FZD7,MAPK10,CCND2,FBXW2,DVL3,PRKCH,FOSL1
WP3617	Photodynamic therapy-induced NF-kB survival signaling	0.199067	-1.61411	35	4	0.011236	356	5373	BCL2L2,IL2,REL,BIRC3
WP3527	Preimplantation Embryo	0.204463	-1.58737	60	6	0.0168539	356	5373	BATF3,TBX3,HNRNPAB,HMGA1,TFAP2B,TCF7L1
WP186	Homologous recombination	0.211387	-1.55406	13	2	0.00561798	356	5373	MRE11,POLD3
WP3529	Zinc homeostasis	0.227506	-1.48058	37	4	0.011236	356	5373	SLC39A3,SLC30A6,SLC30A5,MT1X
WP2865	IL1 and megakaryocytes in obesity	0.227804	-1.47927	25	3	0.00842697	356	5373	FCER1A,IL18,TLR1
WP710	DNA Damage Response (only ATM dependent)	0.229886	-1.47017	115	10	0.0280899	356	5373	CCND2,AKT2,DVL3,MLKL,FOSL1,CDC42,PDK1,MAPK10,TCF7L1,PMAIP1
WP1941	Peroxisomal beta-oxidation of tetracosanoyl-CoA	0.239893	-1.42756	4	1	0.00280899	356	5373	ACAA1
WP690	Polyol Pathway	0.239893	-1.42756	4	1	0.00280899	356	5373	SORD
WP2853	Endoderm Differentiation	0.259501	-1.34899	146	12	0.0337079	356	5373	HOXA1,NR3C1,APP,TRIM71,GATA6,TCF7L1,RGS10,BMP7,ASCC3,HHEX,ELK4,GRHL2
WP3	Transcriptional activation by NRF2	0.261719	-1.34048	15	2	0.00561798	356	5373	GCLM,EPHB2
WP1533	Vitamin B12 Metabolism	0.272912	-1.29861	53	5	0.0140449	356	5373	MPO,CRP,SERPINA3,TCN2,CCL5
WP524	G13 Signaling Pathway	0.286974	-1.24837	41	4	0.011236	356	5373	CDC42,ARHGDIB,MAPK10,WAS
WP2435	Quercetin and Nf-kB/ AP-1 Induced Cell Apoptosis	0.286974	-1.24836	16	2	0.00561798	356	5373	NFKBIA,MAFG
WP2291	Deregulation of Rab and Rab Effector Genes in Bladder Cancer	0.286974	-1.24836	16	2	0.00561798	356	5373	UNC13D,RPH3AL
WP2328	Allograft Rejection	0.288841	-1.24188	81	7	0.0196629	356	5373	HLA-DOB,MICA,IL12A,FAS,IL2,GNLY,TUBA1B
WP688	Catalytic cycle of mammalian Flavin-containing MonoOxygenases (FMOs)	0.290293	-1.23686	5	1	0.00280899	356	5373	FMO3
WP3596	miR-517 relationship with ARCN1 and USP1	0.290293	-1.23686	5	1	0.00280899	356	5373	USP1
WP176	Folate Metabolism	0.306159	-1.18365	69	6	0.0168539	356	5373	CRP,MPO,FOLR1,IL2,FOLR3,SERPINA3
WP78	TCA Cycle	0.312132	-1.16433	17	2	0.00561798	356	5373	SDHD,ACO2
WP405	Eukaryotic Transcription Initiation	0.317526	-1.1472	43	4	0.011236	356	5373	POLR1E,GTF2H1,POLR2C,GTF2H2C
WP98	Prostaglandin Synthesis and Regulation	0.319714	-1.14033	30	3	0.00842697	356	5373	PTGER3,TBXAS1,ANXA2
WP1600	Nicotine Metabolism	0.33736	-1.0866	6	1	0.00280899	356	5373	FMO3
WP3891	Benzene metabolism	0.33736	-1.0866	6	1	0.00280899	356	5373	MPO
WP694	Arylamine metabolism	0.33736	-1.0866	6	1	0.00280899	356	5373	SULT1A1
WP2525	Trans-sulfuration and one carbon metabolism	0.356904	-1.03029	32	3	0.00842697	356	5373	GCLM,MTHFD2L,PSAT1
WP34	Ovarian Infertility Genes	0.356904	-1.03029	32	3	0.00842697	356	5373	CCND2,DMC1,NR5A1
WP247	Small Ligand GPCRs	0.361781	-1.01672	19	2	0.00561798	356	5373	S1PR4,PTGER3
WP2879	Farnesoid X Receptor Pathway	0.361781	-1.01672	19	2	0.00561798	356	5373	SULT2A1,FGF19
WP22	IL-9 Signaling Pathway	0.361781	-1.01672	19	2	0.00561798	356	5373	STAT5A,CDK9
WP2446	Retinoblastoma (RB) in Cancer	0.365177	-1.00737	88	7	0.0196629	356	5373	SIN3A,PRIM1,POLD3,SAP30,MAPK13,RBBP4,FAF1
WP2363	Gastric Cancer Network 2	0.375412	-0.979731	33	3	0.00842697	356	5373	COL9A3,MTDH,BRIX1
WP268	Notch Signaling Pathway	0.379163	-0.969789	47	4	0.011236	356	5373	NUMBL,RBPJL,CTBP1,DVL3
WP3865	RIG-I-like Receptor Signaling	0.379485	-0.96894	61	5	0.0140449	356	5373	TBK1,NFKBIA,MAPK10,MAPK13,RIPK1
WP438	Non-homologous end joining	0.381314	-0.964132	7	1	0.00280899	356	5373	MRE11
WP2805	RNA interference	0.381314	-0.964132	7	1	0.00280899	356	5373	XPO5
WP1742	TP53 Network	0.386114	-0.951621	20	2	0.00561798	356	5373	PMAIP1,SUMO1
WP516	Hypertrophy Model	0.386114	-0.951621	20	2	0.00561798	356	5373	MYOG,IL18
WP400	p38 MAPK Signaling Pathway	0.393812	-0.931882	34	3	0.00842697	356	5373	RIPK1,TGFB2,CDC42
WP143	Fatty Acid Beta Oxidation	0.393812	-0.931882	34	3	0.00842697	356	5373	LIPC,CHKB,CRAT
WP2849	Hematopoietic Stem Cell Differentiation	0.394538	-0.930039	48	4	0.011236	356	5373	MYB,GYPA,KLF1,STAT5A
WP477	Cytoplasmic Ribosomal Proteins	0.398467	-0.920132	91	7	0.0196629	356	5373	RPL26,RPS26,RPS14,RPL37A,RPL18A,RPL14,RPL35
WP3925	Amino Acid metabolism	0.398467	-0.920132	91	7	0.0196629	356	5373	ACSS1,SMS,VARS,GCLM,ACAA1,ACO2,PYCR1
WP3624	Lung fibrosis	0.406391	-0.900441	63	5	0.0140449	356	5373	CCL5,STN1,BMP7,PARN,DPP9
WP3634	Insulin signalling in human adipocytes (normal condition)	0.42236	-0.861897	8	1	0.00280899	356	5373	AKT2
WP3635	Insulin signalling in human adipocytes (diabetic condition)	0.42236	-0.861897	8	1	0.00280899	356	5373	AKT2
WP1589	Folate-Alcohol and Cancer Pathway	0.42236	-0.861897	8	1	0.00280899	356	5373	ALDH1L1
WP2485	NAD Biosynthesis II (from tryptophan)	0.42236	-0.861897	8	1	0.00280899	356	5373	HAAO
WP3407	FTO Obesity Variant Mechanism	0.42236	-0.861897	8	1	0.00280899	356	5373	IRX3
WP1995	Effects of Nitric Oxide	0.42236	-0.861897	8	1	0.00280899	356	5373	MB
WP2637	Structural Pathway of Interleukin 1 (IL-1)	0.425091	-0.855452	50	4	0.011236	356	5373	NFKBIA,MAPK10,IRAK4,MKNK2
WP1984	Integrated Breast Cancer Pathway	0.443507	-0.813041	154	11	0.0308989	356	5373	SMAD6,RASGEF1A,MRE11,NUP85,CDC42,GDI1,FOSL1,USP16,FILIP1,MYT1,ITPKC
WP183	Proteasome Degradation	0.446434	-0.806464	66	5	0.0140449	356	5373	PSMB6,UBA1,PSME1,PSMB4,PSMB1
WP2324	AGE/RAGE pathway	0.446434	-0.806464	66	5	0.0140449	356	5373	IRAK4,NFKBIA,CDC42,TIRAP,STAT5A
WP3674	Tgif disruption of Shh signaling	0.46069	-0.77503	9	1	0.00280899	356	5373	TGIF2
WP3585	Cytosine methylation	0.46069	-0.77503	9	1	0.00280899	356	5373	TDG
WP2942	DDX1 as a regulatory component of the Drosha microprocessor	0.46069	-0.77503	9	1	0.00280899	356	5373	MRE11
WP531	Mismatch repair	0.46069	-0.77503	9	1	0.00280899	356	5373	LIG1
WP3297	EV release from cardiac cells and their functional effects	0.46069	-0.77503	9	1	0.00280899	356	5373	MYB
WP3593	miR-148a/miR-31/FIH1/HIF1&alpha;-Notch signaling in glioblastoma	0.46069	-0.77503	9	1	0.00280899	356	5373	VEGFC
WP383	Striated Muscle Contraction	0.465685	-0.764246	38	3	0.00842697	356	5373	TCAP,TPM2,TMOD1
WP45	G1 to S cell cycle control	0.47276	-0.749166	68	5	0.0140449	356	5373	MYT1,CCND2,CREB3L1,E2F4,PRIM1
WP3303	Rac1/Pak1/p38/MMP-2 pathway	0.47276	-0.749166	68	5	0.0140449	356	5373	ANGPT4,ANGPT1,NFKBIA,MAPK13,STAT5A
WP3612	Photodynamic therapy-induced NFE2L2 (NRF2) survival signaling	0.478838	-0.736392	24	2	0.00561798	356	5373	GCLM,MAPK13
WP262	EBV LMP1 signaling	0.478838	-0.736392	24	2	0.00561798	356	5373	CCL5,NFKBIA
WP2509	Nanoparticle triggered autophagic cell death	0.478838	-0.736392	24	2	0.00561798	356	5373	SH3GLB1,ATG4A
WP2380	Brain-Derived Neurotrophic Factor (BDNF) signaling pathway	0.486766	-0.719972	144	10	0.0280899	356	5373	MAPK10,NSF,STAT5A,EIF2S2,NFKBIA,CDC42,FRS3,YBX1,CAMK4,MARCKS
WP2333	Trans-sulfuration pathway	0.496483	-0.700206	10	1	0.00280899	356	5373	GCLM
WP2113	Type III interferon signaling	0.496483	-0.700206	10	1	0.00280899	356	5373	IFNL3
WP3656	Interleukin-1 Induced Activation of NF-kappa-B	0.496483	-0.700206	10	1	0.00280899	356	5373	UBE2V1
WP2018	RANKL/RANK (Receptor activator of NFKB (ligand)) Signaling Pathway	0.499433	-0.694281	55	4	0.011236	356	5373	CTSK,CDC42,NFKBIA,AKT2
WP2516	ATM Signaling Pathway	0.500211	-0.692725	40	3	0.00842697	356	5373	MRE11,NFKBIA,RIPK1
WP2895	Differentiation of white and brown adipocyte	0.500667	-0.691813	25	2	0.00561798	356	5373	SLC7A10,BMP7
WP26	Signal Transduction of S1P Receptor	0.521901	-0.650278	26	2	0.00561798	356	5373	AKT2,S1PR5
WP325	Triacylglyceride Synthesis	0.521901	-0.650278	26	2	0.00561798	356	5373	GPD1,LIPC
WP581	EPO Receptor Signaling	0.521901	-0.650278	26	2	0.00561798	356	5373	PDK1,STAT5A
WP195	IL-1 signaling pathway	0.528018	-0.638624	57	4	0.011236	356	5373	IRAK4,UBE2V1,REL,NFKBIA
WP706	Sudden Infant Death Syndrome (SIDS) Susceptibility Pathways	0.529193	-0.636401	164	11	0.0308989	356	5373	LMX1B,HDAC9,YWHAB,NR3C1,ATP1A3,RET,FMO3,MYB,YWHAZ,YWHAQ,YBX1
WP1455	Serotonin Transporter Activity	0.529907	-0.635054	11	1	0.00280899	356	5373	PPP2CB
WP2513	Nanoparticle triggered regulated necrosis	0.529907	-0.635054	11	1	0.00280899	356	5373	RIPK1
WP80	Nucleotide GPCRs	0.529907	-0.635054	11	1	0.00280899	356	5373	P2RY4
WP2636	Common Pathways Underlying Drug Addiction	0.533572	-0.628161	42	3	0.00842697	356	5373	CAMK4,PPP1R1A,GNAS
WP49	IL-2 Signaling Pathway	0.533572	-0.628161	42	3	0.00842697	356	5373	IL2,CCND2,STAT5A
WP411	mRNA Processing	0.533682	-0.627956	134	9	0.0252809	356	5373	DHX8,PRPF4B,SF3B3,DDX20,CLK2,HNRNPK,SRPK2,YBX1,HNRNPAB
WP2572	Primary Focal Segmental Glomerulosclerosis FSGS	0.548956	-0.599737	74	5	0.0140449	356	5373	YWHAQ,LMX1B,CAMK2B,IRF6,COL4A3
WP615	Senescence and Autophagy in Cancer	0.560448	-0.579019	106	7	0.0196629	356	5373	SH3GLB1,IRF1,LAMP2,ING1,SLC39A3,HMGA1,FKBP8
WP3849	MAPK and NFkB Signalling Pathways Inhibited by Yersinia YopJ	0.561118	-0.577825	12	1	0.00280899	356	5373	NFKBIA
WP1559	TFs Regulate miRNAs related to cardiac hypertrophy	0.561118	-0.577825	12	1	0.00280899	356	5373	AKT2
WP2007	Iron metabolism in placenta	0.561118	-0.577825	12	1	0.00280899	356	5373	SLC40A1
WP1425	Bone Morphogenic Protein (BMP) Signalling and Regulation	0.561118	-0.577825	12	1	0.00280899	356	5373	SMAD6
WP138	Androgen receptor signaling pathway	0.566056	-0.569062	91	6	0.0168539	356	5373	CARM1,SUMO1,SIN3A,KAT7,NCOA2,CDC42
WP2037	Prolactin Signaling Pathway	0.573173	-0.556567	76	5	0.0140449	356	5373	PPIA,IRF1,YWHAZ,NFKBIA,STAT5A
WP2643	Nanoparticle-mediated activation of receptor signaling	0.581881	-0.54149	29	2	0.00561798	356	5373	MAPK10,MAPK13
WP3892	Development of pulmonary dendritic cells and macrophage subsets	0.590262	-0.527189	13	1	0.00280899	356	5373	BATF3
WP1991	SRF and miRs in Smooth Muscle Differentiation and Proliferation	0.590262	-0.527189	13	1	0.00280899	356	5373	CCND2
WP1423	Ganglio Sphingolipid Metabolism	0.590262	-0.527189	13	1	0.00280899	356	5373	B3GALT1
WP3863	T-Cell antigen Receptor (TCR) pathway during Staphylococcus aureus infection	0.595753	-0.517928	62	4	0.011236	356	5373	IL2,CD8A,NFKBIA,PDK1
WP3584	MECP2 and Associated Rett Syndrome	0.595753	-0.517928	62	4	0.011236	356	5373	SIN3A,YBX1,MYT1,GAMT
WP1591	Heart Development	0.596335	-0.516952	46	3	0.00842697	356	5373	VEGFC,GATA6,FOXC2
WP241	One Carbon Metabolism	0.600607	-0.509815	30	2	0.00561798	356	5373	ALDH1L1,TCN2
WP530	Cytokines and Inflammatory Response	0.600607	-0.509815	30	2	0.00561798	356	5373	IL11,IL2
WP2870	Extracellular vesicle-mediated signaling in recipient cells	0.600607	-0.509815	30	2	0.00561798	356	5373	TGFB2,MFGE8
WP289	Myometrial Relaxation and Contraction Pathways	0.607719	-0.498042	158	10	0.0280899	356	5373	RGS17,GNAS,CAMK2B,YWHAZ,RGS3,RGS10,YWHAQ,PRKCH,YWHAB,GRK6
WP231	TNF alpha Signaling Pathway	0.608881	-0.496133	95	6	0.0168539	356	5373	RIPK1,NFKBIA,REL,BIRC3,TBK1,CDC37
WP2436	Dopamine metabolism	0.617476	-0.482115	14	1	0.00280899	356	5373	PPP2CB
WP408	Oxidative Stress	0.618695	-0.480142	31	2	0.00561798	356	5373	MAPK10,MT1X
WP2586	Aryl Hydrocarbon Receptor	0.625583	-0.469072	48	3	0.00842697	356	5373	CDC37,RET,PLAGL1
WP2873	Aryl Hydrocarbon Receptor Pathway	0.625583	-0.469072	48	3	0.00842697	356	5373	IL2,IL12A,CDC37
WP727	Monoamine Transport	0.636148	-0.452324	32	2	0.00561798	356	5373	SLC5A7,PPP2CB
WP3893	Development and heterogeneity of the ILC family	0.636148	-0.452324	32	2	0.00561798	356	5373	IL12A,IL18
WP410	Diurnally Regulated Genes with Circadian Orthologs	0.639652	-0.446831	49	3	0.00842697	356	5373	SUMO1,RBPMS,PPP2CB
WP286	IL-3 Signaling Pathway	0.639652	-0.446831	49	3	0.00842697	356	5373	YWHAQ,YWHAB,STAT5A
WP197	Cholesterol Biosynthesis	0.642887	-0.441786	15	1	0.00280899	356	5373	PMVK
WP3651	Pathways Affected in Adenoid Cystic Carcinoma	0.645577	-0.43761	66	4	0.011236	356	5373	FOXP2,MYB,CTBP1,ERBIN
WP453	Inflammatory Response Pathway	0.65297	-0.426224	33	2	0.00561798	356	5373	IL4R,IL2
WP430	Statin Pathway	0.65297	-0.426224	33	2	0.00561798	356	5373	ACSS1,LIPC
WP2377	Integrated Pancreatic Cancer Pathway	0.663138	-0.410771	197	12	0.0337079	356	5373	MRE11,NFKBIA,DFFA,SMAD6,LIG1,PDK1,APP,MYT1,FAS,IL11,E2F4,STAT5A
WP47	Hedgehog Signaling Pathway	0.666615	-0.405543	16	1	0.00280899	356	5373	SIN3A
WP12	Osteoclast Signaling	0.666615	-0.405543	16	1	0.00280899	356	5373	CTSK
WP3644	NAD+ metabolism	0.666615	-0.405543	16	1	0.00280899	356	5373	SIRT6
WP53	ID signaling pathway	0.666615	-0.405543	16	1	0.00280899	356	5373	ELK4
WP3611	Photodynamic therapy-induced AP-1 survival signaling.	0.666667	-0.405464	51	3	0.00842697	356	5373	MAPK13,IL2,FAS
WP58	Monoamine GPCRs	0.669167	-0.401721	34	2	0.00561798	356	5373	ADRB3,ADRA1D
WP117	GPCRs, Other	0.677878	-0.388788	102	6	0.0168539	356	5373	GPR84,ADGRF5,OR3A1,ADRA1D,C5AR2,RXFP3
WP707	DNA Damage Response	0.680192	-0.38538	69	4	0.011236	356	5373	CCND2,MRE11,FAS,PMAIP1
WP3678	Amplification and Expansion of Oncogenic Pathways as Metastatic Traits	0.68877	-0.372848	17	1	0.00280899	356	5373	TCF7L1
WP3874	Canonical and Non-Canonical TGF-B signaling	0.68877	-0.372848	17	1	0.00280899	356	5373	LOX
WP554	ACE Inhibitor Pathway	0.68877	-0.372848	17	1	0.00280899	356	5373	MAS1
WP2289	Drug Induction of Bile Acid Pathway	0.68877	-0.372848	17	1	0.00280899	356	5373	SULT2A1
WP2916	Interactome of polycomb repressive complex 2 (PRC2)	0.68877	-0.372848	17	1	0.00280899	356	5373	RBBP4
WP382	MAPK Signaling Pathway	0.699196	-0.357823	170	10	0.0280899	356	5373	FAS,STK3,TGFB2,MAPK10,MAPK13,IL1R2,PRKCH,AKT2,PPP3R2,CDC42
WP3286	Copper homeostasis	0.704375	-0.350444	54	3	0.00842697	356	5373	MT1X,SLC31A1,APP
WP179	Cell Cycle	0.704929	-0.349658	105	6	0.0168539	356	5373	YWHAZ,CCND2,BUB3,E2F4,YWHAB,YWHAQ
WP3879	4-hydroxytamoxifen, Dexamethasone, and Retinoic Acids Regulation of p27 Expression	0.709456	-0.343256	18	1	0.00280899	356	5373	MKNK2
WP3664	Regulation of Wnt/B-catenin Signaling by Small Molecule Compounds	0.709456	-0.343256	18	1	0.00280899	356	5373	FZD7
WP619	Type II interferon signaling (IFNG)	0.714108	-0.336722	37	2	0.00561798	356	5373	IRF1,CYBB
WP3614	Photodynamic therapy-induced HIF-1 survival signaling	0.714108	-0.336722	37	2	0.00561798	356	5373	PMAIP1,ANGPT1
WP395	IL-4 Signaling Pathway	0.716199	-0.333798	55	3	0.00842697	356	5373	NFKBIA,IL4R,STAT5A
WP585	Interferon type I signaling pathways	0.716199	-0.333798	55	3	0.00842697	356	5373	REL,STAT5A,PDCD4
WP697	Estrogen metabolism	0.728772	-0.316395	19	1	0.00280899	356	5373	SULT1A1
WP2011	SREBF and miR33 in cholesterol and lipid homeostasis	0.728772	-0.316395	19	1	0.00280899	356	5373	SIRT6
WP404	Nucleotide Metabolism	0.728772	-0.316395	19	1	0.00280899	356	5373	POLB
WP3287	Overview of nanoparticle effects	0.728772	-0.316395	19	1	0.00280899	356	5373	CRP
WP2795	Cardiac Hypertrophic Response	0.738745	-0.302803	57	3	0.00842697	356	5373	AKT2,HDAC9,CDK9
WP2526	PDGF Pathway	0.741143	-0.299562	39	2	0.00561798	356	5373	NFKBIA,CDC42
WP732	Serotonin Receptor 2 and ELK-SRF/GATA4 signaling	0.746806	-0.291949	20	1	0.00280899	356	5373	ELK4
WP391	Mitochondrial Gene Expression	0.746806	-0.291949	20	1	0.00280899	356	5373	CAMK4
WP481	Insulin Signaling	0.749916	-0.287795	161	9	0.0252809	356	5373	EHD2,SGK3,STXBP2,MAPK10,MAPK13,PRKCH,IRS4,AKT2,MAP4K5
WP2118	Arrhythmogenic Right Ventricular Cardiomyopathy	0.751535	-0.285637	76	4	0.011236	356	5373	CACNG6,JUP,CACNB1,TCF7L1
WP127	IL-5 Signaling Pathway	0.753823	-0.282597	40	2	0.00561798	356	5373	IL2,STAT5A
WP3670	Simplified Interaction Map Between LOXL4 and Oxidative Stress Pathway	0.763645	-0.269652	21	1	0.00280899	356	5373	CDC37
WP2507	Nanomaterial induced apoptosis	0.763645	-0.269652	21	1	0.00280899	356	5373	FAS
WP558	Complement and Coagulation Cascades	0.769878	-0.261523	60	3	0.00842697	356	5373	C1S,C1QC,MASP1
WP466	DNA Replication	0.777585	-0.251562	42	2	0.00561798	356	5373	PRIM1,POLD3
WP3645	NAD+ biosynthetic pathways	0.779367	-0.249274	22	1	0.00280899	356	5373	SIRT6
WP1584	Type II diabetes mellitus	0.779367	-0.249274	22	1	0.00280899	356	5373	INS-IGF2
WP3872	Regulation of Apoptosis by Parathyroid Hormone-related Protein	0.779367	-0.249274	22	1	0.00280899	356	5373	BCL2L2
WP3599	Transcription factor regulation in adipogenesis	0.779367	-0.249274	22	1	0.00280899	356	5373	NR3C1
WP364	IL-6 signaling pathway	0.788698	-0.237372	43	2	0.00561798	356	5373	IRF1,CRP
WP623	Oxidative phosphorylation	0.788908	-0.237106	62	3	0.00842697	356	5373	NDUFV3,NDUFA2,NDUFA11
WP712	Estrogen signaling pathway	0.794045	-0.230615	23	1	0.00280899	356	5373	GNAS
WP23	B Cell Receptor Signaling Pathway	0.795002	-0.229411	99	5	0.0140449	356	5373	SH3BP2,CDC42,CD79B,NFKBIA,REL
WP2332	Interleukin-11 Signaling Pathway	0.79932	-0.223994	44	2	0.00561798	356	5373	PTPA,IL11
WP3658	Wnt/beta-catenin Signaling Pathway in Leukemia	0.80775	-0.213503	24	1	0.00280899	356	5373	JUP
WP1539	Angiogenesis	0.80775	-0.213503	24	1	0.00280899	356	5373	ANGPT1
WP100	Glutathione metabolism	0.80775	-0.213503	24	1	0.00280899	356	5373	GCLM
WP334	GPCRs, Class B Secretin-like	0.80775	-0.213503	24	1	0.00280899	356	5373	GCGR
WP2261	Signaling Pathways in Glioblastoma	0.810029	-0.210685	83	4	0.011236	356	5373	AKT2,CCND2,SPRY2,PRKCH
WP2431	Spinal Cord Injury	0.816657	-0.202536	120	6	0.0168539	356	5373	CDC42,NCAN,RGMA,RTN4,LTB,IL2
WP2371	Parkinsons Disease Pathway	0.817395	-0.201633	84	4	0.011236	356	5373	UBE2J2,SNCAIP,UBA1,MAPK13
WP465	Tryptophan metabolism	0.819154	-0.199483	46	2	0.00561798	356	5373	HAAO,AOC1
WP3878	ATM Signaling Network in Development and Disease	0.819154	-0.199483	46	2	0.00561798	356	5373	PTPA,MRE11
WP1528	Physiological and Pathological Hypertrophy of the Heart	0.820545	-0.197786	25	1	0.00280899	356	5373	CTF1
WP205	IL-7 Signaling Pathway	0.820545	-0.197786	25	1	0.00280899	356	5373	STAT5A
WP2203	Thymic Stromal LymphoPoietin (TSLP) Signaling Pathway	0.828399	-0.18826	47	2	0.00561798	356	5373	NFKBIA,STAT5A
WP185	Integrin-mediated Cell Adhesion	0.828841	-0.187727	104	5	0.0140449	356	5373	CAPN5,CDC42,VASP,MAPK10,AKT2
WP2878	PPAR Alpha Pathway	0.832491	-0.183333	26	1	0.00280899	356	5373	ACAA1
WP698	Glucuronidation	0.832491	-0.183333	26	1	0.00280899	356	5373	PGM2
WP2848	Differentiation Pathway	0.837217	-0.177672	48	2	0.00561798	356	5373	ALK,IL11
WP3680	Association Between Physico-Chemical Features and Toxicity Associated Pathways	0.838298	-0.176382	68	3	0.00842697	356	5373	FZD4,STAT5A,FZD7
WP111	Electron Transport Chain	0.841048	-0.173106	106	5	0.0140449	356	5373	SDHD,NDUFA2,UQCR11,NDUFV3,ATP5C1
WP2035	Follicle Stimulating Hormone (FSH) signaling pathway	0.843643	-0.170025	27	1	0.00280899	356	5373	GRK6
WP2369	Histone Modifications	0.845485	-0.167845	69	3	0.00842697	356	5373	SETD4,HIST1H3A,SETDB1
WP534	Glycolysis and Gluconeogenesis	0.845624	-0.16768	49	2	0.00561798	356	5373	HK3,LDHC
WP15	Selenium Micronutrient Network	0.850782	-0.161599	89	4	0.011236	356	5373	MPO,PRDX2,CRP,SERPINA3
WP2249	Metastatic brain tumor	0.854056	-0.157759	28	1	0.00280899	356	5373	CDC42
WP2884	NRF2 pathway	0.855614	-0.155936	145	7	0.0196629	356	5373	SLC2A8,MAFG,GSTA4,SLC5A7,SLC39A3,GCLM,TGFB2
WP3613	Photodynamic therapy-induced unfolded protein response	0.863776	-0.146442	29	1	0.00280899	356	5373	UBE2E1
WP422	MAPK Cascade	0.863776	-0.146442	29	1	0.00280899	356	5373	MAPK10
WP2267	Synaptic Vesicle Pathway	0.868533	-0.140949	52	2	0.00561798	356	5373	NSF,STX3
WP3844	PI3K-AKT-mTOR signaling pathway and therapeutic opportunities	0.872851	-0.135991	30	1	0.00280899	356	5373	PDK1
WP1530	miRNA Regulation of DNA Damage Response	0.873644	-0.135083	93	4	0.011236	356	5373	PMAIP1,MRE11,CCND2,FAS
WP363	Wnt Signaling Pathway Netpath	0.875449	-0.133018	53	2	0.00561798	356	5373	DVL3,CTBP1
WP3915	Angiopoietin Like Protein 8 Regulatory Pathway	0.879637	-0.128246	132	6	0.0168539	356	5373	MAPK13,MAPK10,AKT2,IRS4,MAP4K5,MLXIPL
WP2112	IL17 signaling pathway	0.881323	-0.126331	31	1	0.00280899	356	5373	IL17C
WP3850	Factors and pathways affecting insulin-like growth factor (IGF1)-Akt signaling	0.881323	-0.126331	31	1	0.00280899	356	5373	PDK1
WP107	Translation Factors	0.882029	-0.125531	54	2	0.00561798	356	5373	EIF1AX,EIF2S2
WP673	ErbB Signaling Pathway	0.882029	-0.125531	54	2	0.00561798	356	5373	PDK1,STAT5A
WP366	TGF-beta Signaling Pathway	0.883954	-0.12335	133	6	0.0168539	356	5373	SUMO1,APP,PDK1,E2F4,CDC42,SIN3A
WP51	Regulation of Actin Cytoskeleton	0.890053	-0.116474	153	7	0.0196629	356	5373	WAS,PPP1R12A,FGF19,FGF12,ARHGEF4,BAIAP2,CDC42
WP2197	Endothelin Pathways	0.903507	-0.101471	34	1	0.00280899	356	5373	GNAS
WP1601	Fluoropyrimidine Activity	0.903507	-0.101471	34	1	0.00280899	356	5373	TDG
WP306	Focal Adhesion	0.911397	-0.0927767	196	9	0.0252809	356	5373	CDC42,BIRC3,SRMS,AKT2,VASP,VEGFD,CCND2,VEGFC,PPP1R12A
WP1544	MicroRNAs in cardiomyocyte hypertrophy	0.914303	-0.0895933	102	4	0.011236	356	5373	CDK9,AKT2,HDAC9,CTF1
WP2012	miRs in Muscle Cell Differentiation	0.915947	-0.0877964	36	1	0.00280899	356	5373	PRKCH
WP702	Metapathway biotransformation	0.91827	-0.0852638	180	8	0.0224719	356	5373	SULT2A1,GSTA4,SULT1B1,CYP4Z1,FMO3,SULT1A1,CHST8,CHST12
WP1471	Target Of Rapamycin (TOR) Signaling	0.921554	-0.0816939	37	1	0.00280899	356	5373	CDC42
WP2029	Cell Differentiation - Index	0.926788	-0.0760308	38	1	0.00280899	356	5373	TLX2
WP61	Notch Signaling Pathway	0.928309	-0.0743903	63	2	0.00561798	356	5373	SAP30,NUMBL
WP455	GPCRs, Class A Rhodopsin-like	0.938597	-0.0633689	262	12	0.0337079	356	5373	OR11A1,P2RY4,FPR1,ACKR2,ADRA1D,RGL4,MAS1,GPR34,ADRB3,PTGER3,C5AR2,OR3A1
WP474	Endochondral Ossification	0.939485	-0.0624234	66	2	0.00561798	356	5373	TGFB2,BMP7
WP2374	Oncostatin M Signaling Pathway	0.939485	-0.0624234	66	2	0.00561798	356	5373	NFKBIA,PRKCH
WP2032	Human Thyroid Stimulating Hormone (TSH) signaling pathway	0.945996	-0.055517	68	2	0.00561798	356	5373	GNAS,KCNIP3
WP1403	AMP-activated Protein Kinase (AMPK) Signaling	0.948996	-0.0523504	69	2	0.00561798	356	5373	INS-IGF2,AKT2
WP716	Vitamin A and Carotenoid Metabolism	0.951634	-0.0495751	44	1	0.00280899	356	5373	SULT1A1
WP1971	Integrated Cancer Pathway	0.957881	-0.0430322	46	1	0.00280899	356	5373	MRE11
WP28	Selenium Metabolism and Selenoproteins	0.957881	-0.0430322	46	1	0.00280899	356	5373	SARS
WP1982	Sterol Regulatory Element-Binding Proteins (SREBP) signalling	0.959484	-0.0413601	73	2	0.00561798	356	5373	SEC23B,ACSS1
WP35	G Protein Signaling Pathways	0.960703	-0.0400896	97	3	0.00842697	356	5373	AKAP5,GNAS,PRKCH
WP2034	Leptin signaling pathway	0.96596	-0.0346325	76	2	0.00561798	356	5373	REL,CDC42
WP437	EGF/EGFR Signaling Pathway	0.966023	-0.034568	164	6	0.0168539	356	5373	NEDD8,STAT5A,CDC42,SPRY2,PXDN,ELK4
WP3594	Circadian rythm related genes	0.969863	-0.0306001	207	8	0.0224719	356	5373	MYBBP1A,USP2,MAGEL2,SIN3A,FBXL3,FAS,MAPK10,NCOA2
WP3646	Hepatitis C and Hepatocellular Carcinoma	0.970199	-0.030254	51	1	0.00280899	356	5373	BIRC3
WP560	TGF-beta Receptor Signaling	0.98165	-0.0185202	58	1	0.00280899	356	5373	SMAD6
WP304	Kit receptor signaling pathway	0.984026	-0.0161027	60	1	0.00280899	356	5373	STAT5A
WP43	Oxidation by Cytochrome P450	0.987027	-0.0130574	63	1	0.00280899	356	5373	CYP4Z1
WP24	Peptide GPCRs	0.993958	-0.00606029	74	1	0.00280899	356	5373	FPR1
WP2059	Alzheimers Disease	0.997769	-0.00223383	149	3	0.00842697	356	5373	FAS,APP,PPP3R2
WP2646	Lidocaine metabolism	1	-2.94904e-13	2	0	0	356	5373
WP1438	Influenza A virus infection	1	-2.94904e-13	2	0	0	356	5373
WP2943	Hypoxia-mediated EMT and Stemness	1	-2.94904e-13	2	0	0	356	5373
WP2901	Gonadotropin-releasing hormone (GnRH) signaling	1	-2.94904e-13	2	0	0	356	5373
WP2366	Butyrate-induced histone acetylation	1	-2.94904e-13	2	0	0	356	5373
WP1273	Folic Acid Network	1	-2.94904e-13	2	0	0	356	5373
WP1311	Folic Acid Network	1	-2.94904e-13	2	0	0	356	5373
WP2816	Felbamate Metabolism	1	-2.94904e-13	2	0	0	356	5373
WP1133	Androgen receptor signaling pathway	1	9.21517e-13	4	0	0	356	5373
WP733	Serotonin Receptor 2 and STAT3 Signaling	1	9.21517e-13	4	0	0	356	5373
WP897	Androgen receptor signaling pathway	1	9.21517e-13	4	0	0	356	5373
WP2889	Oxytocin signaling	1	9.21517e-13	4	0	0	356	5373
WP2253	Pilocytic astrocytoma	1	9.21517e-13	4	0	0	356	5373
WP1603	Nicotine Activity on Chromaffin Cells	1	9.21517e-13	4	0	0	356	5373
WP2491	Diclofenac Metabolic Pathway	1	9.21517e-13	4	0	0	356	5373
WP3302	eIF5A regulation in response to inhibition of the nuclear export system	1	9.21517e-13	4	0	0	356	5373
WP3633	Caffeine and Theobromine metabolism	1	9.21517e-13	4	0	0	356	5373
WP3601	Composition of Lipid Particles	1	3.387e-12	10	0	0	356	5373
WP2874	Liver X Receptor Pathway	1	3.387e-12	10	0	0	356	5373
WP704	Methylation Pathways	1	3.387e-12	10	0	0	356	5373
WP496	Steroid Biosynthesis	1	3.387e-12	10	0	0	356	5373
WP1531	Vitamin D Metabolism	1	3.387e-12	10	0	0	356	5373
WP1981	Thyroxine (Thyroid Hormone) Production	1	3.79849e-12	6	0	0	356	5373
WP521	Amino acid conjugation of benzoic acid	1	5.30707e-12	5	0	0	356	5373
WP2542	Sulindac Metabolic Pathway	1	5.30707e-12	5	0	0	356	5373
WP311	Synthesis and Degradation of Ketone Bodies	1	5.30707e-12	5	0	0	356	5373
WP2868	TCA Cycle Nutrient Utilization and Invasiveness of Ovarian Cancer	1	5.30707e-12	5	0	0	356	5373
WP2597	Secretion of Hydrochloric Acid in Parietal Cells	1	5.30707e-12	5	0	0	356	5373
WP188	Focal Adhesion	1	5.41567e-12	1	0	0	356	5373
WP222	Cytokines and Inflammatory Response	1	5.41567e-12	1	0	0	356	5373
WP108	Selenium metabolism/Selenoproteins	1	5.41567e-12	1	0	0	356	5373
WP661	Glucose Homeostasis	1	5.41567e-12	1	0	0	356	5373
WP2536	Colchicine Metabolic Pathway	1	5.41567e-12	1	0	0	356	5373
WP2190	One carbon donor	1	5.41567e-12	1	0	0	356	5373
WP1	Statin Pathway	1	5.41567e-12	1	0	0	356	5373
WP3627	Gut-Liver Indole Metabolism	1	5.41567e-12	1	0	0	356	5373
WP3191	TSLP Signaling Pathway	1	5.41567e-12	1	0	0	356	5373
WP229	Irinotecan Pathway	1	5.90654e-12	14	0	0	356	5373
WP322	Osteoblast Signaling	1	5.90654e-12	14	0	0	356	5373
WP3853	ERK Pathway in Huntington's Disease	1	5.90654e-12	14	0	0	356	5373
WP1604	Codeine and Morphine Metabolism	1	5.92848e-12	8	0	0	356	5373
WP237	Glucocorticoid &amp; Mineralcorticoid Metabolism	1	5.92848e-12	8	0	0	356	5373
WP2276	Glial Cell Differentiation	1	5.92848e-12	8	0	0	356	5373
WP136	Phase I biotransformations, non P450	1	5.92848e-12	8	0	0	356	5373
WP368	Mitochondrial LC-Fatty Acid Beta-Oxidation	1	6.7012e-12	17	0	0	356	5373
WP2854	Gene regulatory network modelling somitogenesis	1	1.04616e-11	11	0	0	356	5373
WP3630	NAD metabolism, sirtuins and aging	1	1.04616e-11	11	0	0	356	5373
WP3301	MFAP5-mediated ovarian cancer cell motility and invasiveness	1	1.16728e-11	12	0	0	356	5373
WP3672	LncRNA-mediated mechanisms of therapeutic resistance	1	1.16728e-11	12	0	0	356	5373
WP106	Alanine and aspartate metabolism	1	1.16728e-11	12	0	0	356	5373
WP1422	Sphingolipid Metabolism	1	1.17581e-11	20	0	0	356	5373
WP206	Fatty Acid Omega Oxidation	1	1.18045e-11	15	0	0	356	5373
WP3595	mir-124 predicted interactions with cell cycle and differentiation	1	1.18704e-11	7	0	0	356	5373
WP678	Arachidonate Epoxygenase / Epoxide Hydrolase	1	1.18704e-11	7	0	0	356	5373
WP2596	Gastric acid production	1	1.18704e-11	7	0	0	356	5373
WP528	Acetylcholine Synthesis	1	1.18704e-11	7	0	0	356	5373
WP3924	Hfe effect on hepcidin production	1	1.18704e-11	7	0	0	356	5373
WP699	Aflatoxin B1 metabolism	1	1.18704e-11	7	0	0	356	5373
WP1310	Selenium Micronutrient Network	1	1.18704e-11	7	0	0	356	5373
WP134	Pentose Phosphate Pathway	1	1.18704e-11	7	0	0	356	5373
WP1272	Selenium Micronutrient Network	1	1.18704e-11	7	0	0	356	5373
WP3408	Evolocumab Mechanism	1	1.27284e-11	3	0	0	356	5373
WP2846	Proprotein convertase subtilisin/kexin type 9 (PCSK9) mediated LDL receptor degradation	1	1.27284e-11	3	0	0	356	5373
WP2828	Bladder Cancer	1	1.34474e-11	32	0	0	356	5373
WP3859	TGF-B Signaling in Thyroid Cells for Epithelial-Mesenchymal Transition	1	1.41765e-11	18	0	0	356	5373
WP3413	NOTCH1 regulation of human endothelial cell calcification	1	1.41765e-11	18	0	0	356	5373
WP561	Heme Biosynthesis	1	1.43869e-11	9	0	0	356	5373
WP696	Benzo(a)pyrene metabolism	1	1.43869e-11	9	0	0	356	5373
WP3875	ATR Signaling	1	1.43869e-11	9	0	0	356	5373
WP3300	Dual hijack model of Vif in HIV infection	1	1.43869e-11	9	0	0	356	5373
WP3871	Valproic acid pathway	1	1.52123e-11	13	0	0	356	5373
WP3679	Cell-type Dependent Selectivity of CCK2R Signaling	1	1.52123e-11	13	0	0	356	5373
WP2881	Estrogen Receptor Pathway	1	1.52123e-11	13	0	0	356	5373
WP1434	Osteopontin Signaling	1	1.52123e-11	13	0	0	356	5373
WP3876	BMP2-WNT4-FOXO1 Pathway in Human Primary Endometrial Stromal Cell Differentiation	1	1.52123e-11	13	0	0	356	5373
WP3845	Canonical and Non-canonical Notch signaling	1	1.54605e-11	27	0	0	356	5373
WP1946	Cori Cycle	1	1.55337e-11	16	0	0	356	5373
WP501	GPCRs, Class C Metabotropic glutamate, pheromone	1	1.55337e-11	16	0	0	356	5373
WP550	Biogenic Amine Synthesis	1	1.55337e-11	16	0	0	356	5373
WP2453	TCA Cycle and Deficiency of Pyruvate Dehydrogenase complex (PDHc)	1	1.55337e-11	16	0	0	356	5373
WP3668	Hypothesized Pathways in Pathogenesis of Cardiovascular Disease	1	1.68901e-11	25	0	0	356	5373
WP299	Nuclear Receptors in Lipid Metabolism and Toxicity	1	1.8257e-11	35	0	0	356	5373
WP244	Alpha 6 Beta 4 signaling pathway	1	1.8257e-11	35	0	0	356	5373
WP2447	Amyotrophic lateral sclerosis (ALS)	1	1.98744e-11	38	0	0	356	5373
WP1992	TarBasePathway	1	2.03301e-11	19	0	0	356	5373
WP129	Matrix Metalloproteinases	1	2.13541e-11	30	0	0	356	5373
WP2361	Gastric Cancer Network 1	1	2.13541e-11	30	0	0	356	5373
WP272	Blood Clotting Cascade	1	2.18352e-11	22	0	0	356	5373
WP1602	Nicotine Activity on Dopaminergic Neurons	1	2.18352e-11	22	0	0	356	5373
WP357	Fatty Acid Biosynthesis	1	2.18352e-11	22	0	0	356	5373
WP1424	Globo Sphingolipid Metabolism	1	2.18352e-11	22	0	0	356	5373
WP3657	Hematopoietic Stem Cell Gene Regulation by GABP alpha/beta Complex	1	2.18352e-11	22	0	0	356	5373
WP313	Signaling of Hepatocyte Growth Factor Receptor	1	2.50452e-11	34	0	0	356	5373
WP3676	BDNF-TrkB Signaling	1	2.50452e-11	34	0	0	356	5373
WP3298	Melatonin metabolism and effects	1	2.60792e-11	37	0	0	356	5373
WP1545	miRNAs involved in DNA damage response	1	2.77947e-11	50	0	0	356	5373
WP2911	miRNA targets in ECM and membrane receptors	1	2.98203e-11	43	0	0	356	5373
WP2406	Cardiac Progenitor Differentiation	1	3.45779e-11	53	0	0	356	5373
