# Supplementary material for: Baseline antibody profiles predict toxicity in melanoma patients treated with immune checkpoint inhibitors
Source: J Transl Med. 2018 Apr 2;16:82. doi: 10.1186/s12967-018-1452-4 (PMC5880088; doi:10.1186/s12967-018-1452-4)
Supplement: Supplementary file 8 — Additional file 8: Table S7. Functions of protein targets of treatment termination-associated antibodies. Functional analysis of protein targets for top 15 DE toxicity-associated antibodies for each of the anti-CTLA-4, anti-PD-1, and combination treatment groups. Associations of each antibody target with immune toxicity are given, based on literature findings. [file 12967_2018_1452_MOESM8_ESM.xlsx]

## Sheet: Sheet1
Anti-CTLA-4: protein targets of toxicity-associated antibodies (top 15 DE)
Name	Full Name	P value	Fold change	Associations
SORD	Sorbitol dehydrogenase	3.59555e-05	0.553247	Highly expressed in liver, thyroid (Human Integrated Protein Expression Database)	Putative colorectal cancer marker (PMID: 28062797)
TUFM	Tu Translation Elongation Factor, Mitochondrial	4.45868e-05	0.407084	Highly expressed in liver, lung, nervous system, kidney, skin (Human Integrated Protein Expression Database)	Elevated TUFM expression may promtoe colorectal cancer progression (PMID: 28449687)	Modifies cytokine response with NLRX1 (PMID: 23321557)
GLRX3	Glutaredoxin 3	0.000132012	0.308488	Highly expressed in spleen, thymus, white blood cells (Human Integrated Protein Expression Database)	Essential for immune cell activation (PMID: 20226171)	Translocates to nucleus of T cells following oxidative stress (PMID: 11774602)
STXBP5	Syntaxin Binding Protein 5	0.00020944	1.3886	Highly expressed in frontal cortex, peripheral blood mononuclear cells, brain, and platelets (Human Integrated Protein Expression Database)
ELAVL3	ELAV Like RNA Binding Protein 3	0.000244029	1.49272	Highly expressed in brain and spinal cord (Human Integrated Protein Expression Database)	Implicated as nervous system antigen in tumor-associated paraneoplastic syndromes (PMID: 9030988)
RP11-47I22.3_frag	N/A	0.000327953	1.44085	N/A
GSTA4	Glutathione S-Transferase Alpha 4	0.00039205	1.49773	Highly expressed in adrenal gland (Human Integrated Protein Expression Database)	Modifies sensitivity to skin tumor development in mice and humans (PMID: 20966433)	Altered expression in adrenocortical neoplasms (PMID: 16360395)
FKBP2	FK506 Binding Protein 2	0.00045773	1.43043	Highly expressed in liver (Human Integrated Protein Expression Database)
A0jns7	N/A	0.000477583	2.71174	N/A
JHU06421.P067C09	N/A	0.000571747	0.726906	N/A
CFH	complement factor H	0.00060957	2.35598	Highly expressed in serum, plasma, synovial fluid and monocytes (Human Integrated Protein Expression Database)	Genetic variants of the complement regulator CFH are associated with systemic lupus erythematosus susceptibility (PMID: 21637784)	Implicated in autoimmune diseases such as glomerulonephritis (PMID: 19388158)
JHU08377.P088A07	N/A	0.000635952	1.62559	N/A
HSFX1	heat shock transcription factor family, X-linked 1	0.000695101	0.60338	Highly expressed in plasma and monocytes (Human Integrated Protein Expression Database)	Implicated in susceptibility to autoimmune features in the connective tissue disease schleroderma (PMID: 22861365)
RPS6KB1	ribosomal protein S6 kinase B1	0.000708772	0.743668	Highly expressed in CD8 T cells and NK cells (Human Integrated Protein Expression Database)
IGKC	immunoglobulin kappa constant	0.000766067	1.3278	Highly expressed in serum and plasma (Human Integrated Protein Expression Database)	IGKC is a marker of plasma cells, which can interact with and modify activity of T and B cells (PMID: 29069772)	Expression of IGKC in TILs is associated with better survival in breast cancer and other cancer types (PMID: 23730621)
Anti-PD-1: protein targets of toxicity-associated antibodies (top 15 DE)
Name	Full Name	P value	Fold change	Disease implications
NECAP1	NECAP Endocytosis Associated 1	0.000270898	0.480293	Highly expressed in brain (Human Integrated Protein Expression Database)
NRCAM	Neuronal Cell Adhesion Molecule	0.000429157	0.606075	Highly expressed in cerebospinal fluid and brain (Human Integrated Protein Expression Database)	Promotes motility and tumorigenesis in melanoma and colon cancer (PMID: 12183361)
PEX19	Peroxisomal Biogenesis Factor 19	0.00043365	0.271845	Highly expressed in pancreas and bone (Human Integrated Protein Expression Database)	Autoantibodies have been reported to target peroxisomes marked by PEX19 expression (PMID: 15932519)
PSMD4	Proteasome 26S Subunit, Non-ATPase 4	0.000464393	0.435608	A component of circulating proteasomes that are elevated in patients with systemic autoimmune diseases (PMID: 12375310)	Can elicit pro-inflammatory effects on immune cells in tumor microenvironment (PMID: 19519434)
C6orf106	Chromosome 6 Open Reading Frame 106	0.000564357	0.414519	May promote progression of breast cancer (PMID: 25953261 )
SLC2A11	Solute Carrier Family 2 Member 11	0.000590013	1.22621	Highly expressed in retina (Human Integrated Protein Expression Database)
ZBTB21	Zinc Finger And BTB Domain Containing 21	0.000670689	0.583201	Highly expressed in brain and adrenal (Human Integrated Protein Expression Database)
RCAN3	RCAN Family Member 3	0.000810416	0.340936	Highly expressed in CD4 T cells, lymph node, peripheral blood mononuclear cells, CD8 T cells (Human Integrated Protein Expression Database)	Implicated in T cell activation (PMID: 19189965 )	Regulates T cell positive selection (PMID: 25783055)
AP2M1	Adaptor Related Protein Complex 2 Mu 1 Subunit	0.00156337	0.653813	Highly expressed in brain (Human Integrated Protein Expression Database)	Interacts with CTLA-4 and limits its cell surface expression (PMID: 9200449)
ING3	Inhibitor Of Growth Family Member 3	0.00161157	1.24046	Highly expressed in CD8 T cells, peripheral blood mononuclear cells (Human Integrated Protein Expression Database)
KJ903630	N/A	0.00170506	0.423739	N/A
CPTP_frag	Ceramide-1-Phosphate Transfer Protein	0.0017749	0.645016	Highly expressed in skin, salivary gland (Human Integrated Protein Expression Database)	Regulates release of arachidonic acid to promote inflammation (PMID: 24188167)
DENND1B	DENN Domain Containing 1B	0.00206517	0.646021	Highly expressed in pancreas (Human Integrated Protein Expression Database)	Regulates T cell receptor signaling and may contribute to immune disorders (PMID: 26774822)
NHSL2	NHS Like 2	0.00223842	1.21196	Highly expressed in peripheral blood mononuclear cells, monocytes, CD8 T cells (Human Integrated Protein Expression Database)
KJ902780	N/A	0.00228553	0.436875	N/A
Anti-CTLA-4 + anti-PD-1: protein targets of toxicity-associated antibodies (top 15 DE)
Name	Full Name	P value	Fold change	Disease implications
FAM222B	Family With Sequence Similarity 222 Member B	0.000170595	0.652596	Highly expressed in plasma (Human Integrated Protein Expression Database)
POLR2C	RNA Polymerase II Subunit C	0.000327481	1.7788	Highly expressed in pancreas and peripheral blood mononuclear cells (Human Integrated Protein Expression Database)
PRMT8	Protein Arginine Methyltransferase 8	0.000377617	1.55878	Highly expressed in brain and retina (Human Integrated Protein Expression Database)
PIH1D1	PIH1 Domain Containing 1	0.000427714	2.00099	Highly expressed in peripheral blood mononuclear cells, lymph node, pancreas (Human Integrated Protein Expression Database)
ACTL6B	Actin Like 6B	0.000452711	2.39349	Highly expressed in bone marrow (Human Integrated Protein Expression Database)	ACTL6B autoantibodies can differentiate lung adenocarcinoma from benign pulmonary nodules (PMID: 26896032)
RAB40B	RAB40B, Member RAS Oncogene Family	0.00051578	2.04568	Highly expressed in plasma (Human Integrated Protein Expression Database)
JHU01240.P176B07	N/A	0.000516369	1.93237	N/A
C7orf50	Chromosome 7 Open Reading Frame 50	0.000572133	0.310443	Highly expressed in lung (Human Integrated Protein Expression Database)	Upregulated in monocytes in response to systemic lupus erythematosus immune complexes (PMID: 22147767)
SUMO1	Small Ubiquitin-Like Modifier 1	0.000572506	1.56025	Highly expressed in CD4/CD8 T cells and peripheral blood mononuclear cells (Human Integrated Protein Expression Database)	Modifies the interferon response (PMID: 26223657)
DEDD	Death Effector Domain Containing	0.000597304	1.98784	Essential role in immune system homeostasis (PMID: 18989622)
LMX1B	LIM Homeobox Transcription Factor 1 Beta	0.000620957	0.602804	Putative onocogene in ovarian cancer (PMID: 24056967)
FAM9C	Family With Sequence Similarity 9 Member C	0.00066535	2.65345	Highly expressed in testis (Human Integrated Protein Expression Database)	Activates PI3K/Akt signaling in human liver cancer cells (PMID: 23836295)
ACPP	Acid Phosphatase, Prostate	0.000725431	0.367085	Highly expressed in monocytes (Human Integrated Protein Expression Database)	Acts as a tumor antigen in prostate cancer (PMID: 15176049)
TREX1	Three Prime Repair Exonuclease 1	0.000913726	0.470678	Highly expressed in nasal respiratory epithelium (Human Integrated Protein Expression Database)	Abrogates the immunogenicity of irradiated cancer cells by degrading interferon-stimulatory (PMID: 28932642)	TREX1(-/-) mice exhibit autoimmune/inflammatory phenotypes (PMID: 26371324)
SLC25A26	Solute Carrier Family 25 Member 26	0.000919416	0.631054	Highly expressed in liver secretome and brain (Human Integrated Protein Expression Database)
